# Supplementary material for: Conspicuously concealed: revision of the arid clade of the Gehyra variegata (Gekkonidae) group in Western Australia using an integrative molecular and morphological approach, with the description of five cryptic species
Source: PeerJ. 2018 Jul 19;6:e5334. doi: 10.7717/peerj.5334 (PMC6054870; doi:10.7717/peerj.5334)
Supplement: Supplemental Information 4 [file peerj-06-5334-s004.fasta]

>WAMR117868_NA_MH464642_capensis
-------------------------TTATCTGATCAATTCTCATTACAAGCCTATCCACCAGCACTATCATCACTATAGCCAGTCACCACTGAATACTAGCCTGACTCGGACTAGAACTAAACACCCTAAGCATCTTGCCAATCACCATAAAACTACACCACCCCCGAGCAACAGAAGCAACTATAAAATATTTCCTCGTACAGGCACTGGCTGCCTCCCTAATCCTTTTCGCCTGCACACTTAACGCCTGACAAACAGGCCTATGAACCACCACAAACCAAACCCCAACTACAACAACCATTATCACTATAGCAGTCCTATTAAAACTAGGAGCAGCACCAACACACCTATGATACCCAGACGTACTACAAGGTACAACACTGAACACAGCACTCCTAGTATCAACCTGACAAAAACTAGCCCCCCTAGCCCTACTATACATAATACACACCAGCCTGCCCACAAACCTCCTACTATTAACAGGTTTGCTATCAGCACTACTAGGCGGCTGAGCCGGACTAAATCAAACACAGACACGAAAAATCATGGCTCACTCATCAATTGCCCACATAGGATGAATTTTAATCGCACTCACAACAAACCCACAACTAACAACACTAACCATAATAGTCTACATAGCACTAACAACTGCCATATTCTCCACATTAAACACCCACACAACAAAGACCATCTCTGACATAGGAACAACCTGATCTATAGCCCCTACAACAATAACTCTAACCCTTATAACGCTCGCATCACTAGGAGGACTCCCCCCACTAACAGGATTTATGCCAAAACTACTAATCCTAAACGAACTTACTTCAAAACCCCTACTCGCCCTGGCCACAGCCCTAGCCCTGGCCAGCCTACCAAGCCTATTCTTCTACATTCGAATAGCCTACACAACAACACTTACCGCCCCCCCAAACACAACCAACACCGAACATAAATGACGCTTTAAGCCAACATCCACCCCCTCCCCAACACCAATAATAGCTGTTGCACTACTAATAATACCCCTAACCCCAATATTACACACAACAACTTAGAAACTTAGGTTA-AACG-CAAACCCGGGACCTTCAAAGCCCCAAA----CAAGCCACCTTGCTTAGTTTCT-GAAGGCCTGTAAAACTCTAATACAC-----------------------------------------------------------------------------------------------------------------------------------------------------------------------------------------------------------------------------------------------------------------------------------------------------------------
>WAMR117869_NA_MH464643_capensis
-------------------------TTATCTGATCAATTCTCATTACAAGCCTATCCACCAGCACTATCATCACTATAGCCAGTCACCACTGAATACTAGCCTGACTCGGACTAGAACTAAACACCCTAAGCATCTTGCCAATCACCATAAAACTACACCACCCCCGAGCAACAGAAGCAACTATAAAATATTTCCTCGTACAGGCACTGGCTGCCTCCCTAATCCTTTTCGCCTGCACACTTAACGCCTGACAAACAGGCCTATGAACCACCACAAACCAAACCCCAACTACAACAACCATTATCACTATAGCAGTCCTATTAAAACTAGGAGCAGCACCAACACACCTATGATACCCAGACGTACTACAAGGTACAACACTGAACACAGCACTCCTAGTATCAACCTGACAAAAACTAGCCCCCCTAGCCCTACTATACATAATACACACCAGCCTGCCCACAAACCTCCTACTATTAACAGGTTTGCTATCAGCACTACTAGGCGGCTGAGCCGGACTAAATCAAACACAGACACGAAAAATCATGGCTCACTCATCAATTGCCCACATAGGATGAATTTTAATCGCACTCACAACAAACCCACAACTAACAACACTAACCATAATAGTCTACATAGCACTAACAACTGCCATATTCTCCACATTAAACACCCACACAACAAAGACCATCTCTGACATAGGAACAACCTGATCTATAGCCCCTACAACAATAACTCTAACCCTTATAACGCTCGCATCACTAGGAGGACTCCCCCCACTAACAGGATTTATGCCAAAACTACTAATCCTAAACGAACTTACTTCAAAACCCCTACTCGCCCTGGCCACAGCCCTAGCCCTGGCCAGCCTACCAAGCCTATTCTTCTACATTCGAATAGCCTACACAACAACACTTACCGCCCCCCCAAACACAACCAACACCGAACATAAATGACGCTTTAAGCCAACATCCACCCCCTCCCCAACACCAATAATAGCTGTTGCACTACTAATAATACCCCTAACCCCAATATTACACACAACAACTTAGAAACTTAGGTTA-AACG-CAAACCCGGGACCTTCAAAGCCCCAAA----CAAGCCACCTTGCTTAGTTTCT-GAAGGCCTGTAAAACTCTAATACAC-----------------------------------------------------------------------------------------------------------------------------------------------------------------------------------------------------------------------------------------------------------------------------------------------------------------
>WAMR123945_NA_MH464647_capensis
--------------------------------------------TACAAGCCTATCCACCAGCACTATCATCACTATAGCCAGTCACCACTGAATACTAGCCTGACTCGGACTAGAACTAAACACCCTAAGCATCTTGCCAATCACCATAAAACTACACCACCCCCGAGCAACAGAAGCAACTATAAAATATTTCCTCGTACAGGCACTGGCTGCCTCCCTAATCCTTTTCGCCTGCACACTTAACGCCTGACAAACAGGCCTATGAACCACCACAAACCAAACCCCAACTACAACAACCATTATCACCATAGCAATCCTATTAAAACTAGGAGCAGCACCAACACACCTATGATACCCAGACGTACTACAAGGTACAACACTGAACACAGCGCTCCTAGTATCAACCTGACAAAAACTAGCCCCCCTAGCCCTACTATACATAATACACACCAGCCTGCCCACAAACCTCCTACTATTAACAGGTTTGCTATCAGCACTACTAGGCGGCTGAGCCGGACTAAATCAAACACAGACACGAAAAATCATGGCTCACTCATCAATTGCCCACATAGGATGAATTTTAATCGCACTCACAACAAACCCACAACTAACAACACTAACCATAATAGTCTACATAGCACTAACAACTGCCATATTCTCCACATTAAGCACCCACACAACAAAGACCATCTCTGACATAGGAACAACCTGATCTATAGCCCCTACAACAATAACTCTAACCCTTATAACGCTCGCATCACTAGGAGGACTCCCCCCACTAACAGGATTTATACCAAAACTACTAATCCTTAACGAACTTACTTCAAAACCCCTACTCGCCCTGGCCACAGCCCTAGCCCTGGCCAGCCTACCAAGCCTATTCTTCTACATTCGAATAGCCTACACAACAACACTTACCGCCCCCCCAAACACAACCAACACCGAACATAAATGACGCTTTAAGCCAACATCCACCCCCTCCCCAACACCAATAATAGCTGTTGCACTACTAATAATACCCCTAGCCCCAATATTA---------------------------------------------------------------------------------------------------------------------------------------------------------------------------------------------------------------------------------------------------------------------------------------------------------------------------------------------------------------------------------------------------------------------------------
>WAMR123949_NA_MH464648_capensis
-------------------------TTATCTGATCAATTCTCATTACAAGCCTATCCACCAGCACTATCATCACTATAGCCAGTCACCACTGAATACTAGCCTGACTCGGACTAGAACTAAACACCCTAAGCATCTTGCCAATCACCATAAAACTACACCACCCCCGAGCAACAGAAGCAACTATAAAATATTTCCTAGTACAGGCACTGGCTGCCTCCCTAATCCTTTTCGCCTGCACACTTAACGCCTGACAAACAGGCCTATGAACCACCACAAACCAAACCCCAACTACAACAACCATTATCACCATAGCAATCCTATTAAAACTAGGAGCAGCACCAACACACCTATGATACCCAGACGTACTACAAGGTACAACACTGAACACAGCACTCCTAGTATCAACCTGACAAAAACTAGCCCCCCTAGCCCTACTATACATAATACACACCAGCCTGCCCACAAACCTCCTACTATTAACAGGTTTGCTATCAGCACTACTGGGCGGCTGAGCCGGACTAAATCAAACACAGACACGAAAAATCATGGCTCACTCATCAATTGCCCACATAGGATGAATTTTAATCGCACTCACAACAAACCCACAACTAACAACACTAACCATAATAGTTTACATAGCACTAACAACTGCCATATTCTCCACATTAAACACCCACACAACAAAGACCATCTCTGACATAGGAACAACCTGATCTATAGCCCCTACAACAATAACTCTAACCCTTATAACGCTCGCATCACTAGGAGGACTCCCCCCACTAACAGGATTTATACCAAAACTACTAATCCTAAACGAACTTACTTCAAAACCCCTACTCGCCCTGGCCACAGCCCTGGCCCTGGCCAGCCTACCAAGCCTATTCTTCTACATTCGAATAGCCTACACAACAACACTTACCGCCCCCCCAAACACAACCAACACCGAACATAAATGACGCTTTAAGCCAACATCCACCCCCTCCCCAACACCAATAATAGCTGTTGCACTACTAATAATACCCCTAGCCCCAATATTACACACAACAACTTAGAAACTTAGGTTA-AACG-CAAACCCGGGACCTTCAAAGCCCCAAA----CAAGCCACCTTGCTTAGTTTCT-GAAGGCCTGTAAAACTCTAATACAC-----------------------------------------------------------------------------------------------------------------------------------------------------------------------------------------------------------------------------------------------------------------------------------------------------------------
>WAMR139561_NA_MH464661_capensis
-------------------------TTATCTGATCAATTCTCATTACAAGCCTATCCACCAGCACTATCATCACCATAGCCAGTCACCACTGAATACTAGCCTGACTCGGACTAGAACTAAACACCCTAAGCATCTTGCCAATCACCATAAAACTACACCACCCCCGAGCAACAGAAGCAACTATAAAATATTTCCTCGTACAGGCACTGGCTGCCTCCCTAATCCTTTTCGCCTGCACATTAAACGCCTGACAAACAGGCCTATGAACCACCACAAACCAAACCCCAACTACAACAACCATTATCACCATAGCAATCCTATTAAAACTAGGAGCAGCCCCAACACACCTATGATACCCAGACGTACTACAAGGTACAACACTGAACACAGCACTTCTAGTATCAACCTGACAAAAACTAGCCCCCCTAGCCCTACTATACATAATACACACCAGCCTGCCCACAAACCTCCTACTACTAACAGGTTTGCTATCAGCACTACTAGGCGGCTGAGCCGGACTAAATCAAACACAGACACGAAAAATCATAGCTCACTCATCAATTGCCCACATAGGATGAATTTTAATCGCACTCACAACAAACCCACAACTAACAACACTAACCATAATAGTCTACATAGCACTAACAACTGCCATATTCTCCACATTAAACGCCCACACAACAAAGACCATCTCTGACATAGGAACAACCTGATCTATAGCCCCTACAACAATAACTCTAACCCTTATAACGCTCGCATCACTAGGAGGACTCCCCCCACTAACAGGGTTTATACCAAAACTACTAATCCTAAACGAACTTACTTCAAAACCCCTACTCGCCCTGGCCACAGCCCTGGCCTTGGCCAGCCTACCAAGCCTATTCTTCTACATTCGAATAGCCTACACAACAACACTCACCGCCCCCCCAAACACAACCAACACCGAACATAAATGACGCTTTAAGCCAATATCCGCCCCCACCCCAACACCAATAATAACTGTTGCACTACTAATAATACCCCTAGCCCCAATATTACACACAACAACTTAGAAACTTAGGTTA-AACG-CAAACCCGGGACCTTCAAAGCCCCAAA----CAAGCCACCTTGCTTAGTTTCT-GAAGGCCTGTAAAACTCTAATACAC-----------------------------------------------------------------------------------------------------------------------------------------------------------------------------------------------------------------------------------------------------------------------------------------------------------------
>WAMR153815_NA_MH464672_capensis
-------------------------TTATCTGATCAATTCTCATTACAAGCCTATCCACCAGCACTATCATCACCATAGCCAGTCACCACTGAATACTAGCCTGACTCGGACTAGAACTAAACACCCTAAGCATCTTGCCAATCACCATAAAACTACACCACCCCCGAGCAACAGAAGCAACTATAAAATATTTCCTCGTACAGGCACTGGCTGCCTCCCTAATCCTTTTCGCCTGCACATTAAACGCCTGACAAACAGGCCTATGAACCACCACAAACCAAACCCCAACTACAACAACCATTATCACCATAGCAATCCTATTAAAACTAGGAGCAGCCCCAACACACCTATGATACCCAGACGTACTACAAGGTACAACACTGAACACAGCACTTCTAGTATCAACCTGACAAAAACTAGCCCCCCTAGCCCTACTATACATAATACACACCAGCCTGCCCACAAACCTCCTACTACTAACAGGTTTGCTATCAGCACTACTAGGCGGCTGAGCCGGACTAAATCAAACACAGACACGAAAAATCATAGCTCACTCATCAATTGCCCACATAGGATGAATTTTAATCGCACTCACAACAAACCCACAACTAACAACACTAACCATAATAGTCTACATAGCACTAACAACTGCCATATTCTCCACATTAAACGCCCACACAACAAAGACCATCTCTGACATAGGAACAACCTGATCTATAGCCCCTACAACAATAACTCTAACCCTTATAACGCTCGCATCACTAGGAGGACTCCCCCCACTAACAGGGTTTATACCAAAACTACTAATCCTAAACGAACTTACTTCAAAACCCCTACTCGCCCTGGCCACAGCCCTGGCCTTGGCCAGCCTACCAAGCCTATTCTTCTACATTCGAATAGCCTACACAACAACACTCACCGCCCCCCCAAACACAACCAACACCGAACATAAATGACGCTTTAAGCCAATATCCGCCCCCACCCCAACACCAATAATAACTGTTGCACTACTAATAATACCCCTAGCCCCAATATTACACACAACAACTTAGAAACTTAGGTTA-AACG-CAAACCCGGGACCTTCAAAGCCCCAAA----CAAGCCACCTTGCTTAGTTTCT-GAAGGCCTGTAAAACTCTAATACAC-----------------------------------------------------------------------------------------------------------------------------------------------------------------------------------------------------------------------------------------------------------------------------------------------------------------
>WAMR153816_NA_MH464673_capensis
-------------------------TTATCTGATCAATTCTCATTACAAGCCTATCCACCAGCACTATCATCACTATAGCCAGTCACCACTGAATACTAGCCTGACTCGGACTAGAACTAAACACCCTAAGCATCTTGCCAATCACCATAAAACTACACCACCCCCGAGCAACAGAAGCAACTATAAAATATTTCCTCGTACAGGCACTGGCTGCCTCCCTAATCCTTTTCGCCTGCACACTTAACGCCTGACAAACAGGCCTATGAACCACCACAAACCAAACCCCAACTACAACAACCATTATCACTATAGCAGTCCTATTAAAACTAGGAGCAGCACCAACACACCTATGATACCCAGACGTACTACAAGGTACAACACTGAACACAGCACTCCTAGTATCAACCTGACAAAAACTAGCCCCCCTAGCCCTACTATACATAATACACACCAGCCTGCCCACAAACCTCCTACTATTAACAGGTTTGCTATCAGCACTACTAGGCGGCTGAGCCGGACTAAATCAAACACAGACACGAAAAATCATGGCTCACTCATCAATTGCCCACATAGGATGAATTTTAATCGCACTCACAACAAACCCACAACTAACAACACTAACCATAATAGTCTACATAGCACTAACAACTGCCATATTCTCCACATTAAACACCCACACAACAAAGACCATCTCTGACATAGGAACAACCTGATCTATAGCCCCTACAACAATAACTCTAACCCTTATAACGCTCGCATCACTAGGAGGACTCCCCCCACTAACAGGATTTATGCCAAAACTACTAATCCTAAACGAACTTACTTCAAAACCCCTACTCGCCCTGGCCACAGCCCTAGCCCTGGCCAGCCTACCAAGCCTATTCTTCTACATTCGAATAGCCTACACAACAACACTTACCGCCCCCCCAAACACAACCAACACCGAACATAAATGACGCTTTAAGCCAACATCCACCCCCTCCCCAACACCAATAATAGCTGTTGCACTACTAATAATACCCCTAACCCCAATATTACACACAACAACTTAGAAACTTAGGTTA-AACG-CAAACCCGGGACCTTCAAAGCCCCAAA----CAAGCCACCTTGCTTAGTTTCT-GAAGGCCTGTAAAACTCTAATACAC-----------------------------------------------------------------------------------------------------------------------------------------------------------------------------------------------------------------------------------------------------------------------------------------------------------------
>WAMR174301_NA_MH464736_capensis
------------CTAATAAACCCCATTATCTGATCAATTCTCATTACAAGCCTATCCACCAGCACTATCATCACCATAGCCAGTCACCACTGAATACTAGCCTGACTCGGACTAGAACTAAACACCCTAAGCATCTTGCCAATCACCATAAAACTACACCACCCCCGAGCAACAGAAGCAACTATAAAATATTTCCTCGTACAGGCACTGGCTGCCTCCCTAATCCTTTTCGCCTGCACATTAAACGCCTGACAAACAGGCCTATGAACCACCACAAACCAAACCCCAACTACAACAACCATTATCACCATAGCAATCCTATTAAAACTAGGAGCAGCCCCAACACACCTATGATACCCAGACGTACTACAAGGTACAACACTGAACACAGCACTTCTAGTATCAACCTGACAAAAACTAGCCCCCCTAGCCCTACTATACATAATACACACCAGCCTGCCCACAAACCTCCTACTACTAACAGGTTTGCTATCAGCACTACTAGGCGGCTGAGCCGGACTAAATCAAACACAGACACGAAAAATCATAGCTCACTCATCAATTGCCCACATAGGATGAATTTTAATCGCACTCACAACAAACCCACAACTAACAACACTAACCATAATAGTCTACATAGCACTAACAACTGCCATATTCTCCACATTAAACGCCCACACAACAAAGACCATCTCTGACATAGGAACAACCTGATCTATAGCCCCTACAACAATAACTCTAACCCTTATAACGCTCGCATCACTAGGAGGACTCCCCCCACTAACAGGGTTTATACCAAAACTACTAATCCTAAACGAACTTACTTCAAAACCCCTACTCGCCCTGGCCACAGCCCTGGCCTTGGCCAGCCTACCAAGCCTATTCTTCTACATTCGAATAGCCTACACAACAACACTCACCGCCCCCCCAAACACAACCAACACCGAACATAAATGACGCTTTAAGCCAATATCCGCCCCCACCCCAACACCAATAATAACTGTTGCACTACTAATAATACCCCTAGCCCCAATATTACACACAACAACT---------------------------------------------------------------------------------------------------------------------------------------------------------------------------------------------------------------------------------------------------------------------------------------------------------------------------------------------------------------------------------------------------------------------
>WAMR174302_NA_MH464737_capensis
------------CTAATAAACCCCATTATCTGATCAATTCTCATTACAAGCCTATCCACCAGCACTATCATCACTATAGCCAGTCACCACTGAATACTAGCCTGACTCGGACTAGAACTAAACACCCTAAGCATCTTGCCAATCACCATAAAACTACACCACCCCCGAGCAACAGAAGCAACTATAAAATATTTCCTAGTACAGGCACTGGCTGCCTCCCTAATCCTTTTCGCCTGCACACTTAACGCCTGACAAACAGGCCTATGAACCACCACAAACCAAACCCCAACTACAACAACCATTATCACCATAGCAATCCTATTAAAACTAGGAGCAGCACCAACACACCTATGATACCCAGACGTACTACAAGGTACAACACTGAACACAGCACTCCTAGTATCAACCTGACAAAAACTAGCCCCCCTAGCCCTACTATACATAATACACACCAGCCTGCCCACAAACCTCCTACTATTAACAGGTTTGCTATCAGCACTACTGGGCGGCTGAGCCGGACTAAATCAAACACAGACACGAAAAATCATGGCTCACTCATCAATTGCCCACATAGGATGAATTTTAATCGCACTCACAACAAACCCACAACTAACAACACTAACCATAATAGTTTACATAGCACTAACAACTGCCATATTCTCCACATTAAACACCCACACAACAAAGACCATCTCTGACATAGGAACAACCTGATCTATAGCCCCTACAACAATAACTCTAACCCTTATAACGCTCGCATCACTAGGAGGACTCCCCCCACTAACAGGATTTATACCAAAACTACTAATCCTAAACGAACTTACTTCAAAACCCCTACTCGCCCTGGCCACAGCCCTGGCCCTGGCCAGCCTACCAAGCCTATTCTTCTACATTCGAATAGCCTACACAACAACACTTACCGCCCCCCCAAACACAACCAACACCGAACATAAATGACGCTTTAAGCCAACATCCACCCCCTCCCCAACACCAATAATAGCTGTTGCACTACTAATAATACCCCTAGCCCCAATATTACACACAACAACT---------------------------------------------------------------------------------------------------------------------------------------------------------------------------------------------------------------------------------------------------------------------------------------------------------------------------------------------------------------------------------------------------------------------
>WAMR174303_NA_MH464738_capensis
------------CTAATAAACCCCATTATCTGATCAATTCTCATTACAAGCCTATCCACCAGCACTATCATCACCATAGCCAGTCACCACTGAATACTAGCCTGACTCGGACTAGAACTAAACACCCTAAGCATCTTGCCAATCACCATAAAACTACACCACCCCCGAGCAACAGAAGCAACTATAAAATATTTCCTCGTACAGGCACTGGCTGCCTCCCTAATCCTTTTCGCCTGCACATTAAACGCCTGACAAACAGGCCTATGAACCACCACAAACCAAACCCCAACTACAACAACCATTATCACCATAGCAATCCTATTAAAACTAGGAGCAGCCCCAACACACCTATGATACCCAGACGTACTACAAGGTACAACACTGAACACAGCACTTCTAGTATCAACCTGACAAAAACTAGCCCCCCTAGCCCTACTATACATAATACACACCAGCCTGCCCACAAACCTCCTACTACTAACAGGTTTGCTATCAGCACTACTAGGCGGCTGAGCCGGACTAAATCAAACACAGACACGAAAAATCATAGCTCACTCATCAATTGCCCACATAGGATGAATTTTAATCGCACTCACAACAAACCCACAACTAACAACACTAACCATAATAGTCTACATAGCACTAACAACTGCCATATTCTCCACATTAAACGCCCACACAACAAAGACCATCTCTGACATAGGAACAACCTGATCTATAGCCCCTACAACAATAACTCTAACCCTTATAACGCTCGCATCACTAGGAGGACTCCCCCCACTAACAGGGTTTATACCAAAACTACTAATCCTAAACGAACTTACTTCAAAACCCCTACTCGCCCTGGCCACAGCCCTGGCCTTGGCCAGCCTACCAAGCCTATTCTTCTACATTCGAATAGCCTACACAACAACACTCACCGCCCCCCCAAACACAACCAACACCGAACATAAATGACGCTTTAAGCCAATATCCGCCCCCACCCCAACACCAATAATAACTGTTGCACTACTAATAATACCCCTAGCCCCAATATTACACACAACAACT---------------------------------------------------------------------------------------------------------------------------------------------------------------------------------------------------------------------------------------------------------------------------------------------------------------------------------------------------------------------------------------------------------------------
>WAMR174316_NA_MH464739_capensis
------------CTAATAAACCCCATTATCTGATCAATTCTCATTACAAGCCTATCCACCAGCACTATCATCACTATAGCCAGTCACCACTGAATACTAGCCTGACTCGGACTAGAACTAAACACCCTAAGCATCTTGCCAATCACCATAAAACTACACCACCCCCGAGCAACAGAAGCAACTATAAAATATTTCCTCGTACAGGCACTGGCTGCCTCCCTAATCCTTTTCGCCTGCACGCTTAACGCCTGACAAACAGGCCTATGAACCACCACAAACCAAACCCCAACTACAACAACCATTATCACCATAGCAGTCCTATTAAAACTAGGAGCAGCACCAACACACCTATGATACCCAGACGTACTACAAGGTACAACACTGAACACAGCACTCCTAGTATCAACCTGACAAAAACTAGCCCCCCTAGCCCTACTATACATAATACACACCAGCCTGCCCACAAACCTCCTACTATTAACAGGTTTGCTATCAGCACTACTGGGCGGCTGAGCCGGACTAAATCAAACACAGACACGAAAAATCATGGCTCACTCATCAATTGCCCACATAGGATGAATTTTAATCGCACTCACAACAAACCCACAACTAACAACACTAACCATAATAGTCTACATAGCACTAACAACTGCCATATTCTCCACATTAAACACCCACACAACAAAGACCATCTCTGACATAGGAACAACCTGATCTATAGCCCCTACAACAATAACTCTAACCCTTATAACGCTCGCATCACTAGGAGGACTCCCCCCACTAACAGGATTTATACCAAAACTACTAATCCTAAACGAACTTACTTCAAAACCCCTACTCGCCCTGGCCACAGCCCTGGCCCTGGCCAGCCTACCAAGCCTATTCTTCTACATTCGAATAGCCTACACAACAACACTTACCGCCCCCCCAAACACAACCAACACCGAACATAAATGACGCTTTAAGCCAACATCCACCCCCTCCCCAACACCAATAATAGCTGTTGCACTACTAATAATACCCCTAGCCCCAATATTACACACAACAACT---------------------------------------------------------------------------------------------------------------------------------------------------------------------------------------------------------------------------------------------------------------------------------------------------------------------------------------------------------------------------------------------------------------------
>WAMR102144_NA_MH464601_crypta
--------------------CCCCGCTATTTGATCAATTCTCATTACAAGCCTATCCATCAGCACCATCATCACCATAACCAGCCACCACTGAATGTTAGCCTGACTCGGACTAGAACTAAACACCCTAAGCATCTTGCCAATCACCATAAAACTACACCACCCCCGAGCAACTGAAGCAACTATAAAATACTTCCTCGTACAAGCACTGGCTGCCTCCCTAATCCTTTTCGCATGTACAATAAATGCCTGACAAACGGGCCTATGAGCCACAACAAACCAAACCCCAACTACAACAACCATTATCACCATAGCAATCCTACTAAAACTAGGAGCCGCACCAGCACACCTATGATACCCAGATGTCCTTCAAGGCACAACACTAAACACAGCACTTCTAGTATCAACCTGACAAAAACTAGCACCCCTAGCCCTACTATACATAATACACACCAACCTACCCACAAACCTCCTACTACTAACAGGCCTCCTATCAGCACTACTAGGGGGCTGAGGCGGACTAAACCAAACACAAACACGAAAAATCATGGCCCACTCATCAATCGCCCACATAGGATGAGTCCTAATCGCACTCACAACAAGCCCTCAACTAACAACACTAACCATAATAACCTACATAATAATAACAATCGCCATATTCTCCACATTAAACGCCCACACAACAAAAACAATCTCCGATATAGGAACCGCCTGATCCATATCCCCTACAACAATAACCTTAGCCCTCATAACACTCACTTCACTAGGAGGGCTCCCTCCACTAACGGGGTTCATACCAAAGCTACTGATCCTAAATGAACTTACTACAAAACCCTTACTCACCCTAGCCACAACCCTCGCCCTAGCCAGCCTGCC----------------------------------------------------------------------------------------------------------------------------------------------------------------------------------------------------------------------------------------------------------------------------------------------------------------------------------------------------------------------------------------------------------------------------------------------------------------------------------------------------------------------------------------------------------------------------------------------------
>WAMR108344_NA_MH464612_crypta
-------------------------CTATCTGATCAATCCTCATTACAAGCCTATCCATCAGCACCATCATCACCATAACCAGCCACCATTGAATGTTAGCCTGACTCGGACTAGAACTAAACACCCTAAGCATCTTGCCAATCACCATAAAACTACACCACCCCCGAGCAACTGAAGCAACTATAAAATACTTCCTCGTACAAGCACTAGCTGCCTCCCTAATCCTTTTCACATGTACAATAAATGCCTGACAAACGGGCCTATGAGCCACAACAAACCAAACCCCAACTACAACAACCATTATCACCATAGCAATCCTATTAAAACTAGGAGCCGCACCAGCACACCTATGATACCCAGATGTCCTTCAAGGCACAACACTAAACACAGCACTTCTAGTATCAACCTGACAAAAACTAGCACCCCTAACCCTACTATACATAATACACACCAACCTACCCACAAACCTCCTACTACTAACAGGCCTCCTATCAGCACTACTAGGGGGCTGAGGCGGACTAAACCAAACACAAACACGAAAAATCATGGCCCACTCATCAATCGCCCACATAGGATGAGTCCTAATCGCACTCACAACAAGCCCTCAACTAACAACACTAACCATAATAACCTACATAATAATAACAATCGCCATATTCTCCACATTAAACGCCCACACAACAAAAACAATCTCCGACATAGGAACCGCCTGATCCATATCCCCTACAACAATAACCTTAGCCCTCATAACACTCACATCACTAGGAGGGCTCCCCCCACTAACGGGGTTTATACCAAAGCTACTGATCCTAAATGAACTTACTACAAAACCCTTACTCACCCTAGCCACAACCCTCGCCCTAGCCAGCCTGCCAAGCCTATTCTTCTACATTCGAATAGCCTACACAACAACACTTACCACACCTCCTAACACAACCAACACCGAACACAAATGACGCTTTAAATCACCAACCACCCCCACCCCAACACCAATAATAACCAGCGCACTACTAACAATACCCCTAACTCCAATACTATACACAACAACTTAGGAACTTAGGTT--AATA-CAAACCAGGGGCCTTCAAAGCCCCAAACAAGCAAGCCAACATGCTTAGTCCCT-GAAGGCCTGTAAAACTCTAATACAC-----------------------------------------------------------------------------------------------------------------------------------------------------------------------------------------------------------------------------------------------------------------------------------------------------------------
>WAMR108600_NA_MH464613_crypta
--------------------CCCCGCTATTTGATCAATTCTCATTACAAGCCTATCCATCAGCACCATCATCACCATAACCAGCCACCACTGAATGTTAGCCTGACTCGGACTAGAACTAAACACCCTAAGCATCTTGCCAATCACCATAAAACTACACCACCCCCGAGCAACTGAAGCAACTATAAAATACTTCCTCGTACAAGCACTGGCTGCCTCCCTAATCCTTTTCGCATGTACAATAAATGCCTGACAAACGGGCCTATGAGCCACAACAAACCAAACCCCAACTACAACAACCATTATCACCATAGCAATCCTACTAAAACTAGGAGCCGCACCAGCACACCTATGATACCCAGATGTCCTTCAAGGCACAACACTAAACACAGCACTTCTAGTATCAACCTGACAAAAACTAGCACCCCTAACCCTACTATACATAATACACACCAACCTACCCACAAACCTCCTACTACTAACAGGCCTCCTATCAGCACTACTAGGGGGCTGAGGCGGACTAAACCAAACACAAACACGAAAAATCATGGCCCACTCATCAATCGCCCACATAGGATGAGTCCTAATCGCACTCACAACAAGCCCTCAACTAACAACACTAACCATAATAACCTACATAATAATAACAATCGCCATATTCTCCACATTAAACGCCCACACAACAAAAACAATCTCCGATATAGGAACCGCCTGATCCATATCCCCTACAACAATAACCTTAGCCCTCATAACACTCACATCACTAGGAGGGCTCCCTCCACTAACGGGATTCATACCAAAGCTACTGATCCTAAATGAACTTACTACAAAACCCTTACTCACCCTAGCCACAACCCTCGCCCTAGCCAGCCTGCCAAGCCTATTCTTCTACATTCGAATAGCCTACACAACAACACTTACCACACCCCCTAATACAACCAACACCGAACACAAATGACGCTTTAAATCACCAACCACCCCCACCCCAACACCAATAATAACCAGCGCACTACTAACAATACCCCTAACTCCAATACTA---------------------------------------------------------------------------------------------------------------------------------------------------------------------------------------------------------------------------------------------------------------------------------------------------------------------------------------------------------------------------------------------------------------------------------
>WAMR108849_NA_MH464617_crypta
--------------------CCCCGCTATTTGATCAATTCTCATTACAAGCCTATCCATCAGCACCATCATCACCATAACCAGCCACCACTGAATGTTAGCCTGACTCGGACTAGAACTAAACACCCTAAGCATCTTGCCAATCACCATAAAACTACACCACCCCCGAGCAACTGAAGCAACTATAAAATACTTCCTCGTACAAGCACTGGCTGCCTCCCTAATCCTTTTCGCATGTACAATAAATGCCTGACAAACGGGCCTATGAGCCACAACAAACCAAACCCCAACTACAACAACCATTATCACCATAGCAATCCTACTAAAACTAGGAGCCGCACCAGCACACCTATGATACCCAGATGTCCTTCAAGGCACAACACTAAACACAGCACTTCTAGTATCAACCTGACAAAAACTAGCACCCCTAACCCTACTATACATAATACACACCAACCTACCCACAAACCTCCTACTACTAACAGGCCTCCTATCAGCACTACTAGGCGGCTGAGGCGGACTAAACCAAACACAAACACGAAAAATCATGGCCCACTCATCAATCGCCCACATAGGATGAGTCCTAATCGCACTCACAACAAGCCCTCAACTAACAACACTAACCATAATAACCTACATAATAATAACAATCGCCATATTCTCCACATTAAACGCCCACACAACAAAAACAATCTCCGATATAGGAACCGCCTGATCCATATCCCCTACAACAATAACCTTAGCCCTCATAACACTCACATCACTAGGAGGGCTCCCTCCACTAACGGGATTCAT-------------------------------------------------------------------------------------------------------------------------------------------------------------------------------------------------------------------------------------------------------------------------------------------------------------------------------------------------------------------------------------------------------------------------------------------------------------------------------------------------------------------------------------------------------------------------------------------------------------------------------------------------------------------------------------
>WAMR110015_NA_MH464618_crypta
-------------------------CTATTTGATCAATTCTCATTACAAGCCTATCCATCAGCACCATCATCACCATAACCAGCCACCACTGAATGTTAGCCTGACTCGGACTAGAACTAAACACCCTAAGCATCTTGCCAATCACCATAAAACTACACCACCCCCGAGCAACTGAAGCAACTATAAAATACTTCCTCGTACAAGCACTGGCTGCCTCCCTAATCCTTTTCGCATGTACAATAAATGCCTGACAAACGGGCCTATGAGCCACAACAAACCAAACCCCAACTACAACAACCATTATCACCATAGCAATCCTACTAAAACTAGGAGCCGCACCAGCACACCTATGATACCCAGATGTCCTTCAAGGCACAACACTAAACACAGCACTTCTAGTATCAACCTGACAAAAACTAGCACCCCTAACCCTACTATACATAATACACACCAACCTACCCACAAACCTCCTACTACTAACAGGCCTCCTATCAGCACTACTAGGGGGCTGAGGCGGACTAAACCAAACACAAACACGAAAAATCATGGCCCACTCATCAATCGCCCACATAGGATGAGTCCTAATCGCACTCACAACAAGCCCTCAACTAACAACACTAACCATAATAACCTACATAATAATAACAATCGCCATATTCTCCACATTAAACGCCCACACAACAAAAACAATCTCCGATATAGGAACCGCCTGATCCATGTCCCCTACAACAATAACCTTAGCCCTCATAACACTCACATCACTAGGAGGGCTCCCTCCACTAACGGGATTCATACCAAAGCTACTGATCCTAAATGAACTTACTACAAAACCCTTACTCACCCTAGCCACAACCCTCGCCCTAGCCAGCCTGCCAAGCCTATTCTTCTACATTCGAATAGCCTACACAACAACACTTACCACACCCCCTAATACAACCAACACCGAACACAAATGACGCTTTAAATCACCAACCACCCCCACCCCAACACCAATAATAACCAGCGCACTACTAACAATACCCCTAACTCCAATACTATACACAACAACTTAGGAACTTAGGTT--AATA-CAAACCGGGGGCCTTCAAAGCCCCAAA----CAAGCCAACATGCTTAGTCCCT-GAAGGCCTGTAAAACTCTAATACAC-----------------------------------------------------------------------------------------------------------------------------------------------------------------------------------------------------------------------------------------------------------------------------------------------------------------
>WAMR110025_NA_MH464620_crypta
-------------------------CTATTTGATCAATTCTCATTACGAGCCTATCCATCAGCACCATCATCACCATAACCAGCCACCACTGAATGTTAGCCTGACTCGGACTAGAACTAAACACCCTAAGCATCTTGCCAATCACCATAAAACTACACCACCCCCGAGCAACTGAAGCAACTATAAAATACTTCCTCGTACAAGCACTGGCTGCCTCCCTAATCCTTTTCGCATGTACAATAAATGCCTGACAAACGGGCCTATGAGCCACAACAAACCAAACCCCAACTACAACAACCATTATCACCATAGCAATCCTACTAAAACTAGGAGCCGCACCAACACACCTATGATACCCAGATGTCCTTCAAGGCACAACACTAAACACAGCACTTCTAGTATCAACCTGACAAAAACTAGCACCCCTAACCCTACTATACATAATACACACCAACCTACCCACAAACCTCCTACTACTAACAGGCCTCCTATCAGCACTACTAGGGGGCTGAGGCGGATTAAACCAAACACAAACACGAAAAATCATGGCCCACTCATCAATCGCCCACATAGGATGAGTCCTAATCGCACTCACAACAAGCCCTCAACTAACAACACTAACCATAATAACCTACATAATAATAACAATCGCCATATTCTCCACATTAAACGCCCACACAACAAAAACAATCTCCGATATAGGAACCGCCTGATCCATATCCCCTACAACAATAACCTTAGCCCTCATAACACTCACATCACTAGGAGGGCTCCCTCCACTAACGGGATTCATACCAAAGCTACTGATCCTAAATGAACTTACTACAAAACCCTTACTCACCCTAGCCACAACCCTCGCCCTAGCCAGCCTGCCAAGCCTATTCTTCTACATTCGAATAGCCTACACAACAACACTTACCACACCCCCTAATACAACCAACACCGAACACAAATGACGCTTTAAATCACCAACCACCCCCACCCCAACACCAATAATAACCAGCGCACTACTAACAATACCCCTAACTCCAATACTATACACAACAACTTAGGAACTTAGGTT--AATA-CAAACCGGGGGCCTTCAAAGCCCCAAA----CAAGCCAACATGCTTAGTCCCT-GAAGGCCTGTAAAACTCTAATACAC-----------------------------------------------------------------------------------------------------------------------------------------------------------------------------------------------------------------------------------------------------------------------------------------------------------------
>WAMR110207_NA_MH464621_crypta
-------------------------CTATTTGATCAATTCTCATTACAAGCCTATCCATCAGCACCATCATCACCATAACCAGCCACCACTGAATGTTAGCCTGACTCGGACTAGAACTAAACACCCTAAGCATCTTGCCAATCACCATAAAACTACACCACCCCCGAGCAACTGAAGCAACTATAAAATACTTCCTCGTACAAGCACTAGCTGCCTCCCTAATCCTTTTCGCATGTACAATAAATGCCTGACAAACGGGCCTATGAGCCACAACAAACCAAACCCCAACTACAACAACCATTATCACCATAGCAATCCTACTAAAACTAGGAGCCGCACCAGCACACCTATGATACCCAGATGTCCTTCAAGGCACAACACTAAACACAGCACTTCTAGTATCAACCTGACAAAAACTAGCACCCCTAACCCTACTATACATAATACACACCAACCTACCCACAAACCTCCTACTACTAACAGGCCTCCTATCAGCACTACTAGGGGGCTGAGGCGGACTAAACCAAACACAAACACGAAAAATCATGGCCCACTCATCAATCGCCCACATAGGATGAATCCTAATCGCACTCACAACAAGCCCTCAACTAACAACACTAACCATAATAACCTACATAATAATAACAATCGCCATATTCTCCACATTAAACGCCCACACAACAAAAACAATCTCCGATATAGGAACCGCCTGATCCATATCCCCTACAACAATAACCTTAGCCCTCATAACACTCACATCACTAGGAGGGCTCCCTCCACTAACGGGGTTCATACCAAAGCTACTAATCCTAAATGAACTTACTACAAAACCCTTACTCACCCTAGCCACAACCCTCGCCCTAGCCAGCCTGCCAAGCCTATTCTTCTACATTCGAATAGCCTACACAACAACACTTACCACACCCCCTAATACAACCAACACCGAACACAAATGACGCTTTAAATCACCAACCACCCCCACCCCAACACCAATAATAACCAGCGCACTACTAACAATACCCCTAACTCCAATACTATACACAACAACTTAGGAACTTAGGTT--AATA-CAAACCGGGGGCCTTCAAAGCCCCAAA----CAAGCCAACATGCTTAGTCCCT-GAAGGCCTGTAAAACTCTAATACAC-----------------------------------------------------------------------------------------------------------------------------------------------------------------------------------------------------------------------------------------------------------------------------------------------------------------
>WAMR110224_NA_MH464622_crypta
-------------------------CTATTTGATCAATTCTCATTACAAGCCTATCCATCAGCACCATCATCACCATAACCAGCCACCACTGAATGTTAGCCTGACTCGGACTAGAACTAAACACCCTAAGCATCTTGCCAATCACCATAAAACTACACCACCCCCGAGCAACTGAAGCAACTATAAAATACTTCCTCGTACAAGCACTGGCTGCCTCCCTAATCCTTTTCGCATGTACAATAAATGCCTGACAAACGGGCCTATGAGCCACAACAAACCAAACCCCAACTACAACAACCATTATCACCATAGCAATCCTACTAAAACTAGGAGCCGCACCAGCACACCTATGATACCCAGATGTCCTTCAAGGCACAACACTAAACACAGCACTTCTAGTATCAACCTGACAAAAACTAGCACCCCTAACCCTACTATACATAATACACACCAACCTACCCACAAACCTCCTACTACTAACAGGCCTCCTATCAGCACTACTAGGGGGCTGAGGCGGACTAAACCAAACACAAACACGAAAAATCATGGCCCACTCATCAATCGCCCACATAGGATGAGTCCTAATCGCACTCACAACAAGCCCTCAACTAACAACACTAACCATAATAACCTACATAATAATAACAATCGCCATATTCTCCACATTAAACGCCCACACAACAAAAACAATCTCCGATATAGGAACCGCCTGATCCATATCCCCTACAACAATAACCTTAGCCCTCATAACACTCACATCACTAGGAGGGCTCCCTCCACTAACGGGATTCATACCAAAGCTACTGATCCTAAATGAACTTACTACAAAACCCTTACTCACCCTAGCCACAACCCTCGCCCTAGCCAGCCTGCCAAGCCTATTCTTCTACATTCGAATAGCCTACACAACAACACTTACCACACCCCCTAATACAACCAACACCGAACACAAATGACGCTTTAAATCACCAACCACCCCCACCCCAACACCAATAATAACCAGCGCACTACTAACAATACCCCTAACTCCAATACTATACACAACAACTTAGGAACTTAGGTT--AATA-CAAACCGGGGGCCTTCAAAGCCCCAAA----CAAGCCAACATGCTTAGTCCCT-GAAGGCCTGTAAAACTCTAATACAC-----------------------------------------------------------------------------------------------------------------------------------------------------------------------------------------------------------------------------------------------------------------------------------------------------------------
>WAMR110228_NA_MH464623_crypta
-------------------------CTATTTGATCAATTCTCATTACAAGCCTATCCATCAGCACCATCATCACCATAACCAGCCACCACTGAATGTTAGCCTGACTCGGACTAGAACTAAACACCCTAAGCATCTTGCCAATCACCATAAAACTACACCACCCCCGAGCAACTGAAGCAACTATAAAATACTTCCTCGTACAAGCACTGGCTGCCTCCCTAATCCTTTTCGCATGTACAATAAATGCCTGACAAACGGGCCTATGAGCCACAACAAACCAAACCCCAACTACAACAACCATTATCACCATAGCAATCCTACTAAAACTAGGAGCCGCACCAGCACACCTATGATACCCAGATGTTCTTCAAGGCACAACACTAAACACAGCACTTCTAGTATCAACCTGACAAAAACTAGCACCCCTAACCCTACTATACATAATACACACCAACCTACCCACAAACCTCCTACTACTAACAGGCCTCCTATCAGCACTACTAGGGGGCTGAGGCGGACTAAACCAAACACAAACACGAAAAATCATGGCCCACTCATCAATCGCCCACATAGGATGAGTCCTAATCGCACTCACAACAAGCCCTCAACTAACAACACTAACCATAATAACCTACATAATAATAACAATCGCCATATTCTCCACATTAAACGCCCACACAACAAAAACAATCTCCGATATAGGAACCGCCTGATCCATATCCCCTACAACAATAACCTTAGCCCTCATAACACTCACATCACTAGGAGGGCTCCCTCCACTAACGGGATTCATACCAAAGCTACTGATCCTAAATGAACTTACTACAAAACCCTTACTCACCCTAGCCACAACCCTCGCCCTAGCCAGCCTGCCAAGCCTATTCTTCTACATTCGAATAGCCTACACAACAACACTTACCACACCCCCTAATACAACCAACACCGAACACAAATGACGCTTTAAATCACCAACCACCCCCACCCCAACACCAATAATAACCAGCGCACTACTAACAATACCCCTAACTCCAATACTATACACAACAACTTAGGAACTTAGGTT--AATA-CAAACCGGGGGCCTTCAAAGCCCCAAA----CAAGCCAACATGCTTAGTCCCT-GAAGGCCTGTAAAACTCTAATACAC-----------------------------------------------------------------------------------------------------------------------------------------------------------------------------------------------------------------------------------------------------------------------------------------------------------------
>WAMR110558_NA_MH464624_crypta
-------------------------CTATTTGATCAATTCTCATTACAAGCCTATCCATCAGCACCATCATCACCATAACCAGCCACCACTGAATGTTAGCCTGACTCGGACTAGAACTAAACACCCTAAGCATCTTGCCAATCACCATAAAACTACACCACCCCCGAGCAACTGAAGCAACTATAAAATACTTCCTCGTACAAGCACTGGCTGCCTCCCTAATCCTTTTCGCATGTACAATAAATGCCTGACAAACGGGCCTATGAGCCACAACAAACCAAACCCCAACTACAACAACCATTATCACCATAGCAATCCTACTAAAACTAGGAGCCGCACCAGCACACCTATGATACCCAGATGTCCTTCAAGGCACAACACTAAACACAGCACTTCTAGTATCAACCTGACAAAAACTAGCACCCCTAACCCTACTATACATAATACACACCAACCTACCCACAAACCTCCTACTACTAACAGGCCTCCTATCAGCACTACTAGGGGGCTGAGGCGGACTAAACCAAACACAAACACGAAAAATCATGGCCCACTCATCAATCGCCCACATAGGATGAGTCCTAATCGCACTCACAACAAGCCCTCAACTAACAACACTAACCATAATAACCTACATAATAATAACAATCGCCATATTCTCCACATTAAACGCCCACACAACAAAAACAATCTCCGATATAGGAACCGCCTGATCCATATCCCCTACAACAATAACCTTAGCCCTCATAACACTCACATCACTAGGAGGGCTCCCTCCACTAACGGGATTCATACCAAAGCTACTGATCCTAAATGAACTTACTACAAAACCCTTACTCACCCTAGCCACAACCCTCGCCCTAGCCAGCCTGCCAAGCCTATTCTTCTACATTCGAATAGCCTACACAACAACACTTACCACCCCCCCTAATACAACCAACACCGAACACAAATGACGCTTTAAATCACCAACCACCCCCACCCCAACACCAATAATAACCAGCGCACTACTAACAATACCCCTAACTCCAATACTATACACAACAACTTAGGAACTTAGGTT--AATA-CAAACCGGGGGCCTTCAAAGCCCCAAA----CAAGCCAACATGCTTAGTCCCT-GAAGGCCTGTAAAACTCTAATATAC-----------------------------------------------------------------------------------------------------------------------------------------------------------------------------------------------------------------------------------------------------------------------------------------------------------------
>WAMR111693_NA_MH464627_crypta
-------------------------CTATTTGATCAATTCTCATTACAAGCCTATCCATCAGCACCATCATCACCATAACCAGCCACCACTGAATGTTAGCCTGACTCGGACTAGAACTAAACACCCTAAGCATCTTGCCAATCACCATAAAACTACACCACCCCCGAGCAACTGAAGCAACTATAAAATACTTCCTCGTACAAGCACTGGCTGCCTCCCTAATCCTTTTCGCATGTACAATAAATGCCTGACAAACGGGCCTATGAGCCACAACAAACCAAACCCCAACTACAACAACCATTATCACCATAGCAATCCTACTAAAACTAGGAGCCGCACCAGCACACCTATGATACCCAGATGTCCTTCAAGGCACAACACTAAACACAGCACTTCTAGTATCAACCTGACAAAAACTAGCACCCCTAACCCTACTATACATAATACACACCAACCTACCCACAAACCTCCTACTACTAACAGGCCTCCTATCAGCACTACTAGGGGGCTGAGGCGGACTAAACCAAACACAAACACGAAAAATCATGGCCCACTCATCAATCGCCCACATAGGATGAGTCCTAATCGCACTCACAACAAGCCCTCAACTAACAACACTAACCATAATAACCTACATAATAATAACAATCGCCATATTCTCCACATTAAACGCCCACACAACAAAAACAATCTCCGATATAGGGACCGCCTGATCCATATCCCCTACAACAATAACCTTAGCCCTCATAACACTCACATCACTAGGAGGGCTCCCTCCACTAACGGGATTCATACCAAAGCTACTGATCCTAAATGAACTTACTACAAAACCCTTACTCACCCTAGCCACAACCCTCGCCCTAGCCAGCCTGCCAAGCCTATTCTTCTACATTCGAATAGCCTACACAACAACACTTACCACACCCCCTAATACAACCAACACCGAACACAAATGACGCTTTAAATCACCAACCACCCCCACCCCAACACCAATAATAACCAGCGCACTACTAACAATACCCCTAACTCCAATACTATACACAACAACTTAGGAACTTAGGTT--AATA-CAAACCGGGGGCCTTCAAAGCCCCAAA----CAAGCCAACATGCTTAGTCCCT-GAAGGCCTGTAAAACTCTAATACAC-----------------------------------------------------------------------------------------------------------------------------------------------------------------------------------------------------------------------------------------------------------------------------------------------------------------
>WAMR117151_NA_MH464640_crypta
-------------------------TTATCTGATCAATTCTCATTACAAGCCTGTCCACCAGCACCATCATTACCATAACCAGCCACCATTGAATACTAGCCTGACTCGGACTAGAACTAAACACCCTAAGCATCTTACCAATCACCATAAAACTACACCACCCCCGAGCAACTGAGGCAACTATAAAATATTTCCTCGTACAAGCACTAGCTGCTTCCCTAATCCTTTTCGCATGTACACTAAATGCCTGACAAACAGGCCTATGGGCCACAACAAACCAAACCCCAACCACAACAACCATCATCACTATAGCAATCCTATTAAAACTAGGGGCCGCACCAATACACCTATGATACCCAGAAGTCCTTCAAGGTACAACACTAAACACAGCACTTCTAGTATCAACCTGACAAAAACTAGCCCCCCTAGCCCTACTATACATAATACACACCAACCTGCCCACAAACCTCCTACTACTAACAGGCCTCCTATCAACCCTACTAGGAGGCTGGGGCGGGCTGAATCAAACACAGACACGAAAAATCATGGCCCACTCATCAATCGCCCACATAGGATGAATCTTAATCGCACTCACAACAAGCCCCCAACTAACAACTCTAACCATAATAACCTACATAATAATGACAACCGCCATATTCTCCACATTAAGCACCCACACAACAAAAACAATCTCTGACATAGGAACCGCCTGATCCCTATCCCCTACAACAATAACCTTAGCCCTCATAACACTCACATCACTAGGAGGGCTCCCCCCACTAACAGGATTTATACCAAAGCTACTGATCCTAAACGAACTTACTATAAAACCCTTACTCACTCTAGCCACAACCCTCGCTCTAGCCAGCCTACCAAGTCTATTCTTCTACATTCGAATAGCCTACACAACAACACTTACCACACCCCCTAATACAACCAACACCGAACACAAATGACGCTTTAAATCAACAACCGCCCCCACCCCAACATCAATAACAACCTGTGCACTACTAACAATGCCCCTAACTCCAATACTATACACAACAACTTAGGAACTTAGGTTA-AACA-CAAACCAGGGGCCTTCAAAGCCCCAAA----CAAGCTAACATGCTTAGTCCCT-GAAGGCCTGTAAAACTCTAATACAC-----------------------------------------------------------------------------------------------------------------------------------------------------------------------------------------------------------------------------------------------------------------------------------------------------------------
>WAMR117152_NA_MH464641_crypta
-------------------------TTATCTGATCAATTCTCATTACAAGCCTGTCCACCAGCACCATCATTACCATAACCAGCCACCATTGAATACTAGCCTGACTCGGACTAGAACTAAACACCCTAAGCATCTTACCAATCACCATAAAACTACACCACCCCCGAGCAACTGAGGCAACTATAAAATATTTCCTCGTACAAGCACTAGCTGCTTCCCTAATCCTTTTCGCATGTACACTAAATGCCTGACAAACAGGCCTATGGGCCACAACAAACCAAACCCCAACCACAACAACCATCATCACTATAGCAATCCTATTAAAACTAGGGGCCGCACCAATACACCTATGATACCCAGAAGTCCTTCAAGGTACAACACTAAACACAGCACTTCTAGTATCAACCTGACAAAAACTAGCCCCCCTAGCCCTACTATACATAATACACACCAACCTGCCCACAAACCTCCTACTACTAACAGGCCTCCTATCAACCCTACTAGGAGGCTGGGGCGGGCTGAATCAAACACAGACACGAAAAATCATGGCCCACTCATCAATCGCCCACATAGGATGAATCTTAATCGCACTCACAACAAGCCCCCAACTAACAACTCTAACCATAATAACCTACATAATAATGACAACCGCCATATTCTCCACATTAAGCACCCACACAACAAAAACAATCTCTGACATAGGAACCGCCTGATCCCTATCCCCTACAACAATAACCTTAGCCCTCATAACACTCACATCACTAGGAGGGCTCCCCCCACTAACAGGATTTATACCAAAGCTACTGATCCTAAACGAACTTACTATAAAACCCTTACTCACTCTAGCCACAACCCTCGCTCTAGCCAGCCTACCAAGTCTATTCTTCTACATTCGAATAGCCTACACAACAACACTTACCACACCCCCTAATACAACCAACACCGAACACAAATGACGCTTTAAATCAACAACCGCCCCCACCCCAACATCAATAACAACCTGTGCACTACTAACAATGCCCCTAACTCCAATACTATACACAACAACTTAGGAACTTAGGTTA-AACA-CAAACCAGGGGCCTTCAAAGCCCCAAA----CAAGCTAACATGCTTAGTCCCT-GAAGGCCTGTAAAACTCTAATACAC-----------------------------------------------------------------------------------------------------------------------------------------------------------------------------------------------------------------------------------------------------------------------------------------------------------------
>WAMR125745_NA_MH464649_crypta
-------------------------CTATTTGATCAATTCTCATTACAAGCCTATCCATCAGCACCATCATCACCATAACCAGCCACCACTGAATGTTAGCCTGACTCGGACTAGAACTAAACACCCTAAGCATCTTGCCAATCACCATAAAACTACACCACCCCCGAGCAACTGAAGCAACTATAAAATACTTCCTCGTACAAGCACTGGCTGCCTCCCTAATCCTTTTCGCATGTACAATAAATGCCTGACAAACGGGCCTATGAGCCACAACAAACCAAACCCCAACTACAACAACCATTATCACCATAGCAATCCTACTAAAACTAGGAGCCGCACCAGCACACCTATGATACCCAGATGTCCTTCAAGGCACAACACTAAACACAGCACTTCTAGTATCAACCTGACAAAAACTAGCACCCCTAACCCTACTATACATAATACACACCAACCTACCCACAAACCTCCTATTACTAACAGGCCTCCTATCAGCACTACTAGGGGGCTGAGGCGGACTAAACCAAACACAAACACGAAAAATCATGGCCCACTCATCAATCGCCCACATAGGATGAGTCCTAATCGCACTCACAACAAGCCCTCAACTAACAACACTAACCATAATAACCTACATAATAATAACAATCGCCATATTCTCCACATTAAACGCCCACACAACAAAAACAATCTCCGATATAGGAACCGCCTGATCCATATCCCCTACAACAATAACCTTAGCCCTCATAACACTCACATCACTAGGAGGACTCCCTCCACTAACGGGATTCATACCAAAGCTACTGATCCTAAATGAACTTACTACAAAACCCTTACTCACCCTAGCCACAACCCTCGCCCTAGCCAGCCTGCCAAGCCTATTCTTCTACATTCGAATAGCCTACACAACAACACTTACCACACCCCCTAATACAACCAACACCGAACACAAATGACGCTTTAAATCACCAACCACCCCCACCCCAACACCAATAATAACCAGCGCACTACTAACAATACCCCTAACTCCAATACTATACACAACAACTTAGGAACTTAGGTT--AATA-CAAACCGGGGGCCTTCAAAGCCCCAAA----CAAGCCAACATGCTTAGTCCCT-GAAGGCCTGTAAAACTCTAATACAC-----------------------------------------------------------------------------------------------------------------------------------------------------------------------------------------------------------------------------------------------------------------------------------------------------------------
>WAMR129903_NA_MH464652_crypta
--------------------CCCCGCTATTTGATCAATCCTCATTACAAGCCTATCCATCAGCACCATCATCACCATAGCCAGCCACCATTGAATGTTAGCCTGACTCGGACTAGAACTAAACACCCTAAGCATCTTGCCAATCACCATAAAACTACACCACCCCCGAGCAACTGAAGCAACTATAAAATACTTCCTCGTACAAGCACTGGCTGCCTCCCTAATCCTTTTCGCATGTACAATAAATGCCTGACAAACGGGCCTATGAGCCACAACAAACCAAACCCCAACTACAACAACCATTATCACCATAGCAATCCTACTAAAACTAGGAGCCGCACCAGCACACCTATGATACCCAGATGTCCTTCAAGGCACAACACTAAACACAGCACTTCTAGTATCAACCTGACAAAAACTAGCACCCCTAGCCCTACTATACATAATACACACCAACCTACCCACAAACCTCCTACTACTAACAGGCCTCCTATCAGCACTACTAGGGGGCTGAGGCGGACTAAACCAAACACAAACACGAAAAATCATGGCCCACTCATCAATCGCCCACATAGGATGAGTCCTAATCGCACTCACAACAAGCCCTCAACTAACAACACTAACCATAATAACCTACATAATAATAACAATCGCCATATTCTCCACATTAAACGCCCACACAACAAAAACAATCTCCGACATAGGAACCGCCTGATCCATATCCCCTACAACAATAACCTTAGCCCTCATAACACTCACATCACTAGGAGGGCTCCCTCCACTAACAGGGTTCATACCAAAGCTACTGATCCTAAATGAACTTACTACAAAACCCTTACTCACCCTAGCCACAACCCTCGCCCTAGCCAGCCTGCCAAGCCTATTCTTCTACATTCGAATAGCCTACACAACAACACTTACCACACCCCCTAATACAACCAACACCGAACACAAATGACGCTTTAAATCACCAACCACCCCCACCCCAACACCAATAATAACCAGCGCACTACTAACAATACCCCTAACTCCAATACTA---------------------------------------------------------------------------------------------------------------------------------------------------------------------------------------------------------------------------------------------------------------------------------------------------------------------------------------------------------------------------------------------------------------------------------
>WAMR132526_NA_MH464653_crypta
--------------------CCCCGCTATTTGATCAATTCTCATTACAAGCCTATCCATCAGCACCATCATCACCATAACCAGCCACCACTGAATGTTAGCCTGACTCGGACTAGAGCTAAACACCCTAAGCATCTTGCCAATCACCATAAAACTACACCACCCCCGAGCAACTGAAGCAACTATAAAATACTTCCTCGTACAAGCACTGGCTGCCTCCCTAATCCTTTTCGCATGTACAATAAATGCCTGACAAACGGGCCTATGAGCCACAACAAACCAAACCCCAACTACAACAACCATTATCACCATAGCAATCCTACTAAAACTAGGAGCCGCACCAGCACACCTATGATACCCAGATGTCCTTCAAGGCACAACACTAAACACAGCACTTCTAGTATCAACCTGACAAAAACTAGCACCCCTAACCCTACTATACATAATACACACCAACCTACCCACAAACCTCCTACTACTAACAGGCCTCCTATCAGCACTACTAGGGGGCTGAGGCGGACTAAACCAAACACAAACACGAAAAATCATGGCCCACTCATCAATCGCCCACATAGGATGAGTCCTAATCGCACTCACAACAAGCCCTCAACTAACAACACTAACCATAATAACCTACATAATAATAACAATCGCCATATTCTCCACATTAAACGCCCACACAACAAAAACAATCTCCGATATAGGAACCGCCTGATCCATATCCCCTACAACAATAACCTTAGCCCTCATAACACTCACATCACTAGGAGGGCTCCCTCCACTAACGGGATTCATACCAAAGCTACTGATCCTAAATGAACTTACTACAAACCCTTTACTCACCCTAGCCACAATCCTCGCCCTAGCCAGC---------------------------------------------------------------------------------------------------------------------------------------------------------------------------------------------------------------------------------------------------------------------------------------------------------------------------------------------------------------------------------------------------------------------------------------------------------------------------------------------------------------------------------------------------------------------------------------------------------
>WAMR132635_NA_MH464655_crypta
--------------------CCCCGCTATTTGATCAATTCTCATTACAAGCCTATCCATCAGCACCATCATCACCATAACCAGCCACCACTGAATGTTAGCCTGACTCGGACTAGAACTAAACACCCTAAGCATCTTGCCAATCACCATAAAACTACACCACCCCCGAGCAACTGAAGCAACTATAAAATACTTCCTCGTACAAGCACTGGCTGCCTCCCTAATCCTTTTCGCATGTACAATAAATGCCTGACAAACGGGCCTATGAGCCACAACAAACCAAACCCCAACTACAACAACCATTATCACCATAGCAATCCTACTAAAACTAGGAGCCGCACCAGCACACCTATGATACCCAGATGTCCTTCAAGGCACAACACTAAACACAGCACTTCTAGTATCAACCTGACAAAAACTAGCACCCCTAACCCTACTATACATAATACACACCAACCTACCCACAAACCTCCTACTACTAACAGGCCTCCTATCAGCACTACTAGGGGGCTGAGGCGGGCTAAACCAAACACAAACACGAAAAATCATGGCCCACTCATCAATCGCCCACATAGGATGAGTCCTAATCGCACTCACAACAAGCCCTCAACTAACAACACTAACCATAATAACCTACATAATAATAACAATCGCCATATTCTCCACATTAAACGCCCACACAACAAAAACAATCTCCGATATAGGAACCGCCTGATCCATATCCCCTACAACAATAACCTTAGCCCTCATAACACTCACATCACTAGGAGGGCTCCCTCCACTAACGGGGTTCATACCAAAGCTACTGATCCTAAATGAGCTTACTACAAAACCCTTACTCACCCTAGCCACAACCCTCGCCCTAGCCAGCCTGCCAAGCCTATTCTTCTACATTCGAATAGCCTACACAACAACACTTACCACACCCCCTAATACAACCAACACCGAACACAAATGACGCTTTAAATCACCAACCACCCCCACCCCAACACCAATAATAACCAGCGCACTACTAACAATACCCCTAACTCCAATACTA---------------------------------------------------------------------------------------------------------------------------------------------------------------------------------------------------------------------------------------------------------------------------------------------------------------------------------------------------------------------------------------------------------------------------------
>WAMR151160_NA_MH464668_crypta
--------------------CCCCGCTATTTGATCAATTCTCATTACAAGCCTATCCATCAGCACCATCATCACCATAACCAGCCACCATTGAATGTTAGCCTGACTCGGACTAGAACTAAACACCCTAAGCATCTTGCCAATCACCATAAAACTACACCACCCCCGAGCAACTGAAGCAACTATAAAATACTTCCTCGTACAAGCACTGGCTGCCTCCCTAATCCTTTTCGCATGTACAATAAATGCCTGACAAACGGGCCTATGAGCCACAACAAACCAAACCCCAACTACAACAACCATTATCACTATAGCAATCCTACTAAAACTAGGAGCCGCACCAGCACACCTATGATACCCAGATGTCCTTCAAGGCACAACACTAAACACAGCACTTCTAGTATCAACCTGACAAAAACTAGCACCCCTAACCCTACTATACATAATACACACCAACCTACCCACAAACCTCCTACTACTAACAGGCCTCCTATCAGCACTACTAGGGGGCTGAGGCGGACTAAACCAAACACAAACACGAAAAATCATGGCCCACTCATCAATCGCCCACATAGGATGAGTCCTAATCGCACTCACAACAAGCCCTCAACTAACAACACTAACCATAATAACCTACATAATAATAACAATCGCCATATTCTCCACATTAAACGCCCACACAACAAAAACAATCTCCGATATAGGAACCGCCTGATCCATATCCCCTACAACAATAACCTTAGCCCTCATAACACTCACATCACTAGGAGGGCTCCCTCCACTAACGGGGTTCATACCAAAGCTACTGATCCTAAATGAACTTACTACAAAACCCTTACTCACCCTAGCCACAACCCTCGCCTTAGCCAGCCTGCCAAGCCTATTCTTCTACATTCGAATAGCCTACACAACAACACTTACCACACCCCCTAATACAACCAACACCGAACACAAATGACGCTTTAAATCACCAACCACCCCCACCCCAACACCAATAATAACCAGCGCACTACTAACAATACCCCTAACTCCAATACTA---------------------------------------------------------------------------------------------------------------------------------------------------------------------------------------------------------------------------------------------------------------------------------------------------------------------------------------------------------------------------------------------------------------------------------
>WAMR156482_NA_MH464678_crypta
-------------------------CCATTTGATCAATTCTCATTACAAGCCTATCCATCAGCACCATCATCACCATAACCAGCCACCATTGAATGTTAGCCTGACTCGGACTAGAACTAAACACCCTAAGCATCTTGCCAATCACCATAAAACTACACCACCCCCGAGCAACTGAAGCAACTATAAAATACTTCCTCGTACAAGCACTGGCTGCCTCCCTAATCCTTTTCGCATGTACAATAAATGCCTGACAAACGGGCCTATGAGCCACAACAAACCAAACCCCAACTACAACAACCATTATCACCATAGCAATCCTACTAAAACTAGGAGCCGCACCAGCACACCTATGATACCCAGATGTCCTTCAAGGCACAACACTAAACACAGCACTTCTAGTATCAACCTGACAAAAACTAGCACCCCTAACCCTACTATACATAATACACACCAACCTGCCCACAAACCTCCTACTACTAACAGGCCTCCTATCAGCACTACTAGGGGGCTGAGGCGGACTAAACCAAACACAAACACGAAAAATCATGGCCCACTCATCAATCGCCCACATAGGATGAATCCTAATCGCACTCACAACAAGCCCTCAACTAACAACACTAACCATAATAACCTACATAATAATAACAATCGCCATATTCTCCACATTAAACGCCCACACAACAAAAACAATCTCCGATATAGGAACCGCCTGATCCATATCCCCTACAACAATAACCTTAGCCCTCATAACACTCACATCACTAGGAGGGCTCCCTCCACTAACGGGGTTCATACCAAAGCTACTGATCCTAAATGAACTTACTACAAAACCCTTACTCACCCTAGCCACAACCCTCGCCCTAGCCAGCCTGCCAAGCCTATTCTTCTACATTCGAATAGCCTACACAACAACACTTACCACACCCCCTAATACAACCAACACCGAACACAAATGACGCTTTAAATCACCAACCACCCCCACCCCAACACCAATAATAACCAGCGCACTACTAACAATACCCCTAACTCCAATACTATACACAACAACTTAGGAACTTAGGTT--AATA-CAAACCGGGGGCCTTCAAAGCCCCAAA----CAAGCCAACATGCTTAGTCCCT-GAAGGCCTGTAAAACTCTAATACAC-----------------------------------------------------------------------------------------------------------------------------------------------------------------------------------------------------------------------------------------------------------------------------------------------------------------
>WAMR157121_NA_MH464681_crypta
----------------------------------------------------TATCCATCAGCACCATCATCACCATAACCAGCCACCATTGAATGTTAGCCTGACTCGGACTAGAACTAAACACCCTAAGCATCTTGCCAATCACCATAAAACTACACCACCCCCGAGCAACTGAAGCAACTATAAAATACTTCCTCGTACAAGCACTGGCTGCCTCCCTAATCCTTTTCGCATGTACAATAAATGCCTGACAAACGGGCCTATGAGCCACAACAAGCCAAACCCCAACTACAACAACCATTATCACCATAGCAATCCTACTAAAACTAGGAGCCGCACCAGCACACCTATGATACCCAGATGTCCTTCAAGGCACAACACTAAACACAGCACTTCTAGTATCAACCTGACAAAAACTAGCACCCCTAACCCTACTATACATAATACACACCAACCTACCCACAAACCTCCTACTACTAACAGGCCTCCTATCAGCACTACTAGGGGGCTGAGGCGGACTAAACCAAACACAAACACGAAAAATCATGGCCCACTCATCAATCGCCCACATAGGATGAGTCCTAATCGCACTCACAACAAGCCCTCAACTAACAACACTAACCATAATAACCTACATAATAATAACAATCGCCATATTCTCCACATTAAACGCCCACACAACAAAAACAATCTCCGACATAGGAACCGCCTGATCCATATCCCCTACAACAATAACCTTAGCCCTCATAACACTCACATCACTAGGAGGGCTCCCTCCACTAACGGGATTCATACCAAAGCTACTGATCCTAAATGAACTTACTACAAAACCCTTACTCACCCTGGCCACAACCCTCGCCCTAGCCAGCCTGCCAAGCCTATTCTTCTACATTCGAATAGCCTACACAACAACACTTACCACACCCCCTAACACAACCAACACCGAACACAAATGACGCTTTAAATCACCAACCACCCCCACCCCAACACCAATAATAACCAGCGCACTACTAACAATACCCCTAACTCCAATACTA---------------------------------------------------------------------------------------------------------------------------------------------------------------------------------------------------------------------------------------------------------------------------------------------------------------------------------------------------------------------------------------------------------------------------------
>WAMR158069_NA_MH464683_crypta
-------------------------CTATTTGATCAATTCTCATTACAAGCCTATCCATCAGCACCATCATCACCATAACCAGCCACCACTGAATGTTAGCCTGACTCGGACTAGAACTAAACACCCTAAGCATCTTGCCAATCACCATAAAACTACACCACCCCCGAGCAACTGAAGCAACTATAAAATACTTCCTCGTACAAGCACTGGCTGCCTCCCTAATCCTTTTCGCATGTACAATAAATGCCTGACAAACGGGCCTATGAGCCACAACAAACCAAACCCCAACTACAACAACCATTATCACCATAGCAATCCTACTAAAACTAGGAGCCGCACCAGCACACCTATGATACCCAGATGTCCTTCAAGGCACAACACTAAACACAGCACTTCTAGTATCAACCTGACAAAAACTAGCACCCCTAACCCTACTATACATAATACACACCAACCTACCCACAAACCTCCTACTACTAACAGGCCTCCTATCAGCACTACTAGGGGGCTGAGGCGGACTAAACCAAACACAAACACGAAAAATCATGGCCCACTCATCAATCGCCCACATAGGATGAGTCCTAATCGCACTCACAACAAGCCCTCAACTAACAACACTAACCATAATAACCTACATAATAATAACAATCGCCATATTCTCCACATTAAACGCCCACACAACAAAAACAATCTCCGATATAGGAACCGCCTGATCCATATCCCCTACAACAATAACCTTAGCCCTCATAACACTCACATCACTAGGAGGGCTCCCTCCACTAACGGGATTCATACCAAAGCTACTGATCCTAAATGAACTTACTACAAAACCCTTACTCACCCTAGCCACAACCCTCGCCCTAGCCAGCCTGCCAAGCCTATTCTTCTACATTCGAATAGCCTACACAACAACACTTACCACACCCCCTAATACAACCAACACCGAACACAAATGACGCTTTAAATCACCAACCACCCCCACCCCAACACCAATAATAACCAGCGCACTACTAACAATACCCCTAACTCCAATACTATACACAACAACTTAGGAACTTAGGTT--AATA-CAAACCGGGGGCCTTCAAAGCCCCAAA----CAAGCCAACATGCTTAGTCCCT-GAAGGCCTGTAAAACTCTAATACAC-----------------------------------------------------------------------------------------------------------------------------------------------------------------------------------------------------------------------------------------------------------------------------------------------------------------
>WAMR162445_NA_MH464703_crypta
-------------------------TTATCTGATCAATTCTCATTACAAGCCTGTCCACCAGCACCATCATCACCATAACCAGCCACCACTGAATACTAGCCTGACTCGGACTAGAACTAAACACCCTAAGCATCTTACCAATCACCATAAAACTACACCACCCCCGAGCAACTGAGGCAACTATAAAATATTTCCTCGTACAAGCACTAGCTGCTTCCCTAATCCTTTTCGCATGTACACTAAATGCCTGACAAACAGGCCTATGAGCCACAACAAACCAAACCACAACCACAACAACCATCATCACTATAGCAATCCTATTAAAACTAGGAGCCGCACCAATACACCTATGATACCCAGAAGTCCTTCAAGGTACAACACTAAACACAGCACTTCTAGTATCAACCTGACAAAAACTAGCCCCCCTAGCCCTACTATACATAATACACACCAACCTACCCACAAACCTCCTACTACTAACAGGCCTCCTATCAGCCCTACTAGGGGGCTGGGGCGGACTGAATCAAACACAGACACGAAAAATCATAGCCCACTCGTCAATCGCCCACATAGGATGAATCCTAATCGCACTCACAACAAGCCCCCAACTAACAACTCTAACCATAATAACCTACATAATAATGACAACCGCCATATTCTCCACATTAAACACCCACACAACAAAAACAATCTCTGACATAGGAACCGCCTGATCCATATCCCCTACAACAATAACCTTGGCCCTCATAACACTCACATCACTAGGAGGACTCCCCCCACTAACAGGGTTTATACCAAAGCTACTAATCCTAAACGAACTTACTATAAAACCCTTGCTCACTCTAGCCACAACCCTCGCTTTAGCCAGCCTACCAAGTCTATTCTTCTACATTCGAATAGCCTACACAACAACACTTACCACACCCCCTAACACAACCAACACCGAACACAAATGACGCTTTAAATCAACAACCACCCCCACCCCAACACCAATAATAACCTGTGCACTACTAACAATACCCCTAGCCCCAATACTATACACAACAACCTAGGAACTTAGGTTA-AACA-CAAACCAGGGGCCTTCAAAGCCCCAAA----CAAGCTAACATGCTTAGTCCCT-GAAGGCCTGTAAAACTCTAATACAC-----------------------------------------------------------------------------------------------------------------------------------------------------------------------------------------------------------------------------------------------------------------------------------------------------------------
>WAMR162836_NA_MH464705_crypta
-------------------------CTATTTGATCAATTCTCATTACAAGCCTATCCATCAGCACCATCATCACCATAACCAGCCACCATTGAATGTTAGCCTGACTCGGACTAGAACTAAACACCCTAAGCATCTTGCCAATCACCATAAAACTACACCACCCCCGAGCAACTGAAGCAACTATAAAATACTTCCTCGTACAAGCACTGGCTGCCTCCCTAATCCTTTTCGCATGTACAATAAATGCCTGACAAACGGGCCTATGAGCCACAACAAACCAAACCCCAACTACAACAACCATTATCACCATAGCAATCCTACTAAAACTAGGAGCCGCACCAGCACACCTATGATACCCAGATGTCCTTCAAGGCACAACACTAAACACAGCACTTCTAGTATCAACCTGACAAAAACTAGCACCCCTAACCCTACTATACATAATACACACCAACCTACCCACAAACCTCCTACTACTAACAGGCCTCCTATCAGCACTACTAGGGGGCTGAGGCGGACTAAACCAAACACAAACACGAAAAATCATGGCCCACTCATCAATCGCCCACATAGGATGAGTCCTAATCGCACTCACAACAAGCCCTCAACTAACAACACTAACCATAATAACCTACATAATAATAACAATCGCCATATTCTCCACATTAAACGCCCACACAACAAAAACAATCTCCGATATAGGAACCGCCTGATCCATATCCCCTACAACAATAACCTTAGCCCTCATAACACTCACATCACTAGGAGGGCTCCCTCCACTAACGGGATTCATACCAAAGCTACTGATCCTAAATGAACTTACTACAAAACCCTTACTCACCCTAGCCACAACCCTCGCCTTAGCCAGCCTGCCAAGCCTATTCTTCTACATTCGAATAGCCTACACAACAACACTTACCACACCCCCTAATACAACCAACACCGAACACAAATGACGCTTTAAATCACCAACCACCCCCACCCCAACACCAATAATAACCAGCGCACTACTAACAATACCCCTAACTCCAATACTATACACAACAACTTAGGAACTTAGGTT--AATA-CAAACCGGGGGCCTTCAAAGCCCCAAA----CAAGCCAACATGCTTAGTCCCT-GAAGGCCTGTAAAACTCTAATACAC-----------------------------------------------------------------------------------------------------------------------------------------------------------------------------------------------------------------------------------------------------------------------------------------------------------------
>WAMR165074_NA_MH464715_crypta
-------------------------CTATTTGATCAATTCTCATTACAAGCCTATCCATCAGCACCATCATCACCATAACCAGCCACCACTGAATGTTAGCCTGACTCGGACTAGAACTAAACACCCTAAGCATCTTGCCAATCACCATAAAACTACACCACCCCCGAGCAACTGAAGCAACTATAAAATACTTCCTCGTACAAGCACTGGCTGCCTCCCTAATCCTTTTCGCATGTACAATAAATGCCTGACAAACGGGCCTATGAGCCACAACAAACCAAACCCCAACTACAACAACCATTATCACCATAGCAATCCTACTAAAACTAGGGGCCGCACCAGCACACCTATGATACCCAGATGTCCTTCAAGGCACAACACTAAACACAGCACTTCTAGTATCAACCTGACAAAAACTAGCACCCCTAACCCTACTATACATAATACACACCAACCTACCCACAAACCTCCTACTACTAACAGGCCTCCTATCAGCACTACTAGGGGGCTGAGGCGGACTAAACCAAACACAAACACGAAAAATCATGGCCCACTCATCAATCGCCCACATAGGATGAGTCCTAATCGCACTCACAACAAGCCCTCAACTAACAACACTAACCATAATAACCTACATAATAATAACAATCGCCATATTCTCCACATTAAACGCCCACACAACAAAAACAATCTCCGATATAGGAACCGCCTGATCCATATCCCCTACAACAATAACCTTAGCCCTCATAACACTCACATCACTAGGAGGGCTCCCTCCACTAACGGGATTCATACCAAAGCTACTGATCCTAAATGAACTTACTACAAAACCCTTACTCACCCTAGCCACAACCCTCGCCCTAGCCAGCCTGCCAAGCCTATTCTTCTACATTCGAATAGCCTACACAACAACACTTACCACACCCCCTAATACAACCAACACCGAACACAAATGACGCTTTAAATCACCAACCACCCCCACCCCAACACCAATAATAACCAGCGCACTACTAACAATACCCCTAACTCCAATACTATACACAACAACTTAGGAACTTAGGTT--AATA-CAAACCGGGGGCCTTCAAAGCCCCAAA----CAAGCCAACATGCTTAGTCCCT-GAAGGCCTGTAAAACTCTAATACAC-----------------------------------------------------------------------------------------------------------------------------------------------------------------------------------------------------------------------------------------------------------------------------------------------------------------
>WAMR165075_NA_MH464716_crypta
-------------------------CTATTTGATCAATTCTCATTACAAGCCTATCCATCAGCACCATCATCACCATAACCAGCCACCACTGAATGTTAGCCTGACTCGGACTAGAACTAAACACCCTAAGCATCTTGCCAATCACCATAAAACTACACCACCCCCGAGCAACTGAAGCAACTATAAAATACTTCCTCGTACAAGCACTGGCTGCCTCCCTAATCCTTTTCGCATGTACAATAAATGCCTGACAAACGGGCCTATGAGCCACAACAAACCAAACCCCAACTACAACAACCATTATCACCATAGCAATCCTACTAAAACTAGGAGCCGCACCAGCACACCTATGATACCCAGATGTCCTTCAAGGCACAACACTAAACACAGCACTTCTAGTATCAACCTGACAAAAACTAGCACCCCTAACCCTACTATACATAATACACACCAACCTACCCACAAACCTCCTACTACTAACAGGCCTCCTATCAGCACTACTAGGGGGCTGAGGCGGACTAAACCAAACACAAACACGAAAAATCATGGCCCACTCATCAATCGCCCACATAGGATGAATCCTAATCGCACTCACAACAAGCCCTCAACTAACAACACTAACCATAATAACCTACATAATAATAACAATCGCCATATTCTCCACATTAAACGCCCACACAACAAAAACAATCTCCGATATAGGAACCGCCTGATCCATATCCCCTACAACAATAACCTTAGCCCTCATAACACTCACATCACTAGGAGGGCTCCCTCCACTAACGGGATTCATACCAAAGCTACTGATCCTAAATGAACTTACTACAAAACCCTTACTCACCCTAGCCACAACCCTCGCCCTAGCCAGCCTGCCAAGCCTATTCTTCTACATTCGAATAGCCTACACAACAACACTTACCACACCCCCTAATACAACCAACACCGAACACAAATGACGCTTTAAATCACCAACCACCCCCACCCCAACACCAATAATAACCAGCGCACTACTAACAATACCCCTAACTCCAATACTATACACAACAACTTAGGAACTTAGGTT--AATA-CAAACCGGGGGCCTTCAAAGCCCCAAA----CAAGCCAACATGCTTAGTCCCT-GAAGGCCTGTAAAACTCTAATACAC-----------------------------------------------------------------------------------------------------------------------------------------------------------------------------------------------------------------------------------------------------------------------------------------------------------------
>WAMR165142_NA_MH464717_crypta
-------------------------CTATTTGATCAATTCTCATTACAAGCCTATCCATCAGCACCATCATCACCATAACCAGCCACCACTGAATGTTAGCCTGACTCGGACTAGAACTAAACACCCTAAGCATCTTGCCAATCACCATAAAACTACACCACCCCCGAGCAACTGAAGCAACTATAAAATACTTCCTCGTACAAGCACTGGCTGCCTCCCTAATCCTTTTCGCATGTACAATAAATGCCTGACAAACGGGCCTATGAGCCACAACAAACCAAACCCCAACTACAACAACCATTATCACCATAGCAATCCTACTAAAACTAGGAGCCGCACCAGCACACCTATGATACCCAGATGTCCTTCAAGGCACAACACTAAACACAGCACTTCTAGTATCAACCTGACAAAAACTAGCACCCCTAACCCTACTATACATAATACACACCAACCTACCCACAAACCTCCTACTACTAACAGGCCTCCTATCAGCACTACTAGGGGGCTGAGGCGGACTAAACCAAACACAAACACGAAAAATCATGGCCCACTCATCAATCGCCCACATAGGATGAATCCTAATCGCACTCACAACAAGCCCTCAACTAACAACACTAACCATAATAACCTACATAATAATAACAATCGCCATATTCTCCACATTAAACGCCCACACAACAAAAACAATCTCCGATATAGGAACCGCCTGATCCATATCCCCTACAACAATAACCTTAGCCCTCATAACACTCACATCACTAGGAGGGCTCCCTCCACTAACGGGATTCATACCAAAGCTACTGATCCTAAATGAACTTACTACAAAACCCTTACCCACCCTAGCCACAACCCTCGCCCTAGCCAGCCTGCCAAGCCTATTCTTCTACATTCGAATAGCCTACACAACAACACTTACCACACCCCCTAATACAACCAACACCGAACACAAATGACGCTTTAAATCACCAACCACCCCCACCCCAACACCAATAATAACCAGCGCACTACTAACAATACCCCTAACTCCAATACTATACACAACAACTTAGGAACTTAGGTT--AATA-CAAACCGGGGGCCTTCAAAGCCCCAAA----CAAGCCAACATGCTTAGTCCCT-GAAGGCCTGTAAAACTCTAATACAC-----------------------------------------------------------------------------------------------------------------------------------------------------------------------------------------------------------------------------------------------------------------------------------------------------------------
>WAMR165505_NA_MH464721_crypta
-------------------------CTATTTGATCAATTCTCATTACAAGCCTATCCATCAGCACCATCATCACCATAACCAGCCACCACTGAATGTTAGCCTGACTCGGACTAGAACTAAACACCCTAAGCATCTTGCCAATCACCATAAAACTACACCACCCCCGAGCAACTGAAGCAACTATAAAATACTTCCTCGTACAAGCACTGGCTGCCTCCCTAATCCTTTTCGCATGTACAATAAATGCCTGACAAACGGGCCTATGAGCCACAACAAACCAAACCCCAACTATAACAACCATTATCACCATAGCAATCCTACTAAAACTAGGAGCCGCACCAGCACACCTATGATACCCAGATGTCCTTCAAGGCACAACACTAAACACAGCACTTCTAGTATCAACCTGACAAAAACTAGCACCCCTAACCCTACTATACATAATACACACCAACCTACCCACAAACCTCCTACTACTAACAGGCCTCCTATCAGCACTACTAGGGGGCTGAGGCGGGCTAAACCAAACACAAACACGAAAAATCATGGCCCACTCATCAATCGCCCACATAGGATGAGTCCTAATCGCACTCACAACAAGCCCTCAACTAACAACACTAACCATAATAACCTACATAATAATAACAATCGCCATATTCTCCACATTAAACGCCCACACAACAAAAACAATCTCCGATATAGGAACCGCCTGATCCATATCCCCTACAACAATAACCTTAGCCCTCATAACACTCACATCACTAGGAGGACTCCCTCCACTAACGGGGTTCATACCAAAGCTACTGATCCTAAATGAGCTTACTACAAAACCCTTACTCACCCTAGCCACAACCCTCGCCCTAGCCAGCCTGCCAAGCCTATTCTTCTACATTCGAATAGCCTACACAACAACACTTACCACACCCCCTAATACAACCAACACCGAACACAAATGACGCTTTAAATCACCAACCACCCCCACCCCAACACCAATAATAACCAGCGCACTACTAACAATACCCCTAACTCCAATACTATACACAACAACTTAGGAACTTAGGTT--AATA-CAAACCAGGGGCCTTCAAAGCCCCAAA----CAAGCCAACATGCTTAGTCCCT-GAAGGCCTGTAAAACTCTAATACAC-----------------------------------------------------------------------------------------------------------------------------------------------------------------------------------------------------------------------------------------------------------------------------------------------------------------
>WAMR170294_NA_MH464730_crypta
-------------------------CTATCTGATCAATCCTCATTACAAGCCTGTCCACCAGCACCATCATCACCATAACCAGCCACCACTGAATGTTAGCCTGACTTGGACTTGAACTAAACACCCTAAGTATCTTGCCAATCACCATAAAACTACACCACCCCCGAGCAACTGAAGCAACTATAAAATACTTCCTCGTACAAGCACTGGCTGCCTCCCTAATCCTTTTCGCATGTACAATAAATGCCTGACAAACGGGCCTATGAGCCACAACAAACCAAAGCCCAACTACAACAACCATTATCACCATAGCAATCCTATTAAAACTAGGAGCCGCACCAGCACACCTATGATACCCAGATGTCCTTCAAGGCACAACACTAAACACAGCACTTCTAGTATCAACCTGACAAAAACTAGCACCCCTAACCCTACTATACATAATACACACTAACCTGCCCACAAACCTCCTACTACTAACAGGCCTCCTATCAGCACTACTAGGGGGCTGAGGCGGACTAAACCAAACACAAACACGAAAAATCATGGCTCACTCATCAATCGCCCACATAGGATGAGTCCTAATTGCACTCACAACAGGCCCTCAACTAACAACACTAACCATAATAACTTACATAATAATAACAATCGCCATATTCTCCACATTAAACGCCCACACAACGAAAACAATCTCCGACATAGGAACCGCCTGATCCATATCCCCTACAACAATAACCTTGGCCCTCATAACACTCACATCACTAGGAGGGCTCCCCCCACTAACAGGATTTATACCAAAGCTACTGATCCTAAATGAACTTACTACAAAACCCTTACTCACCCTAGCCACAACCCTCGCCCTAGCCAGCCTACCGAGCCTATTCTTCTATATTCGAATAGCCTACACAACAACACTTACCACACCCCCTAACACAACCAACACCGAACACAAATGACGCTTTAAACCACCAACCACCCCCACCCCAACACCAATAATAACCAGCGCACTACTAACAATACCCCTAACTCCAATACTATACACAACAACTTAGGAACTTAGGTT--AATA-CAAACCAGGGGCCTTCAAAGCCCCAGA----CAAGCTAACATGCTTAGTCCCT-GAAGGCCTGTAAAACTCTAATACAC-----------------------------------------------------------------------------------------------------------------------------------------------------------------------------------------------------------------------------------------------------------------------------------------------------------------
>WAMR170303_NA_MH464731_crypta
-------------------------CTATCTGATCAATCCTCATTACAAGCCTGTCCACCAGCACCATCATCACCATAACCAGCCACCACTGAATGTTAGCCTGACTTGGACTTGAACTAAACACCCTAAGTATCTTGCCAATCACCATAAAACTACACCACCCCCGAGCAACTGAAGCAACTATAAAATACTTCCTCGTACAAGCACTGGCTGCCTCCCTAATCCTTTTCGCATGTACAATAAATGCCTGACAAACGGGCCTATGAGCCACAACAAACCAAAGCCCAACTACAACAACCATTATCACCATAGCAATCCTATTAAAACTAGGAGCCGCACCAGCACACCTATGATACCCAGATGTCCTTCAAGGCACAACACTAAACACAGCACTTCTAGTATCAACCTGACAAAAACTAGCACCCCTAACCCTACTATACATAATACACACTAACCTGCCCACAAACCTCCTACTACTAACAGGCCTCCTATCAGCACTACTAGGGGGCTGAGGCGGACTAAACCAAACACAAACACGAAAAATCATGGCTCACTCATCAATCGCCCACATAGGATGAGTCCTAATCGCACTCACAACAGGCCCTCAACTAACAACACTAACCATAATAACTTACATAATAATAACAATCGCCATATTCTCCACATTAAACGCCCACACAACGAAAACAATCTCCGACATAGGAACCGCCTGATCCATATCCCCTACAACAATAACCTTGGCCCTCATAACACTCACATCACTAGGAGGGCTCCCCCCACTAACAGGATTTATACCAAAGCTACTGATCCTAAATGAACTTACTACAAAACCCTTACTCACCCTAGCCACAACCCTCGCCCTAGCCAGCCTACCGAGCCTATTCTTCTATATTCGAATAGCCTACACAACAACACTTACCACGCCCCCTAACACAACCAACACCGAACACAAATGACGCTTTAAACCACCAACCACCCCCACCCCAACACCAATAATAACCAGCGCACTACTAACAATACCCCTAACTCCAATACTATACACAACAACTTAGGAACTTAGGTT--AATA-CAAACCAGGGGCCTTCAAAGCCCCAGA----CAAGCTAACATGCTTAGTCCCT-GAAGGCCTGTAAAACTCTAATACAC-----------------------------------------------------------------------------------------------------------------------------------------------------------------------------------------------------------------------------------------------------------------------------------------------------------------
>QMJ94591_CCM5128_KY086387_einasleighensis
-------------------------TAATCTGATCAATCATAATCACAAGCCTGTCTACCAGCACTATCATCACAATAAACAGCCACCACTGACTACTAGCCTGACTTGGACTARAACTAAACACTCTAAGCATCCTCCCAATCATCATGAAACCACACCACCCACGATCAACGGAGGCTACTATAAAATATTTCCTCGTACAAACACTTGCCGCCGCACTAATCCTATTTGCAAGCACCCTAAATGCATGACAAACGGGACTTTGATCCATCACAAGCCCCACCCATACCACAACAACCCTCCTCACCATGGCCATCCTACTAAAACTAGGAATGGCCCCAGTACACCTATGATACCCAGACGTACTACAAGGAGCCACACTAAACACAGCCCTTCTAATCTCAACCTGACAAAAGCTAGCCCCCCTAGCCCTACTATACATAATACACACCAACCTCCCCACTGATCTCCTACTAACAGCAGGCCTCCTATCAGCCCTAGTAGGGGGCTGGGCGGGACTCAACCAAACACAAACACGAAAAATCATAGCCCACTCATCAATCGCCCACATAGGCTGAATCCTTGCCGCACTAGCAATAAGCCCCCAACTAGCCACCTTAACCCTAACAACCTACATAGTCATAACAACCGCCATATTTTCTAAACTAAACATCACCACAACAAAAACAATCTCCGACATAGGAACCGCCTGATCAACCTCCCCCACAATAATAACACTAACACTACTAACACTCACATCCCTAGGAGGCATCCCCCCCCTAACAGGCTTCATACCAAAACTACTGATCCTAAGTGAACTAACCACAAAATCACTACTACCACTAACCACAGCACTAGCCCTAGCCAGCCTCCCAAGCCTATTCTTCTACATACGAATAGCCTACACAACCACACTAACAGCCCCCCCAAACACAACCAACACTGAACACAAATGACGCTTTAAAGCCACACTCAAACCAACCCCAACCACAACAACAGCCCCAGCCCTACTACTAATACCACTAACACCAACACTATGGGCCTCAACCTAG------------------------------------------------------------------------------------------------------------------------------------------------------------------------------------------------------------------------------------------------------------------------------------------------------------------------------------------------------------------------------------------------------------------
>CCM5160_NA_KY086388_einasleighensis
-------------------------TAATCTGATCAATTATAATCACAAGTCTATCTACCAGCACCATCATCACAATAAACAGCCACCACTGACTACTGGCCTGACTTGGACTARAACTAAACACCCTAAGCATCCTCCCAATCATCATAAAACCACACCACCCACGATCAACAGAGGCCACTATAAAATACTTCCTCGTACAAACACTTGCCGCCGCACTAATCCTATTCGCAAGCACCCTAAATGCATGACAAACAGGACTCTGATCCATCACAAGCCCAACCCACACCACAACAACCCTCCTCACCATAGCCATCCTACTAAAACTGGGCATAGCTCCAGTACACCTGTGATATCCAGACGTACTACAAGGGGCCACACTAAACACAGCCCTTCTAATCTCAACCTGACAAAAACTAGCCCCCCTAACCCTACTATACATAATACACACCAACCTCCCCACTGACCTCCTACTAACAGCAGGCCTCCTATCGGCCCTAGTGGGGGGTTGAGCAGGACTAAACCAAACACAAACACGAAAAATCATAGCCCACTCATCAATCGCCCACATAGGTTGAATCCTAGCCGCACTAGCAATAAACCCCCAACTAGCCACCCTAACCCTAACAGCCTACATAATCATAACAACCGCCATATTTTCCAAACTAAACATCACCACAACAAAAACAATCTCCGACATAGGAACCGCCTGATCAACCTCCCCCACAATGATAACACTAACACTACTAACACTCATATCCCTAGGAGGCATTCCCCCCCTAACAGGCTTCATACCAAAACTACTAATCATAAATGAACTAGCCACAAAATCACTACTACCACTAACTACAACACTAGCCCTAGCCAGCCTACCAAGCCTATTCTTCTACATACGAATAGCTTACACAACCACACTAACAGCCCCCCCCAACACAACCAACACCGAACACAAATGACGCTTTAAAGCCACACTCAAACCAACCCCAACTACAACAACAACCCCAGCCCTACTACTAACACCACTAACACCAACACTATGAGCCTCAACCTAG------------------------------------------------------------------------------------------------------------------------------------------------------------------------------------------------------------------------------------------------------------------------------------------------------------------------------------------------------------------------------------------------------------------
>CCM5144_NA_KY086389_einasleighensis
-------------------------TAATCTGATCAATCATAATCACAAGCCTATCTACCAGCACCATCATCACAATAAACAGTCACCACTGACTACTAGCCTGACTTGGACTAGAGCTAAACACCCTAAGCATCCTACCAATCATCATAAAACCACACCACCCACGATCAACAGAGGCTACTATAAAATATTTCCTCGTACAAACACTTGCCGCCGCACTAATCCTATTCGCAAGCACCCTAAATGCATGACAAACAGGACTATGATCCATCACAAGCCCCACCCACATCACAACAACCCTCCTCACCATGGCCATCCTACTAAAACTAGGAATAGCTCCAGTACACCTATGATACCCAGACGTACTACAAGGGGCCACACTAAACACAGCCCTTTTAATCTCAACCTGACAAAAGCTGGCCCCTCTAGCCTTACTATACATAATACACACCAACCTCCCCACTAACCTCATACTAACAACAGGCCTCCTATCAGCCTTAGTAGGGGGCTGGGCAGGACTCAACCAAACACAAACACGAAAAATCATAGCCCACTCATCAATCGCCCACATAGGGTGAATCCTAGCCGCACTAGCAATAAGCCCCCAACTGGCCACCCTAGCCCTAATAACCTACATAATCATAACAACCGCCATATTTTCCAAACTAAACATCACCACAACAAAAACAATCTCTGACATAGGAACCGCCTGATCAACCTCCCCCACAATAATAACACTAACACTACTAACTCTAACATCCCTAGGAGGCATCCCTCCCCTAACAGGCTTCATACCAAAACTACTGATCCTAAACGAACTAACCACAAAATCACTACTACCACTAACCACAACACTAGCCCTAGCCAGCCTCCCAAGCCTATTCTTCTACATACGAATAGCTTACACAACCACACTAACAGCCCCCCCAAACACAACCAACACTGAACACAAATGACGCTTTAAAGCCACACTCAAACCAACCCCAACTACAACAACAGCCCCAGCCCTCCTACTAATACCACTAACATCAACACTATGAACCTCAACCTAG------------------------------------------------------------------------------------------------------------------------------------------------------------------------------------------------------------------------------------------------------------------------------------------------------------------------------------------------------------------------------------------------------------------
>QMJ94597_CCM5196_KY086390_einasleighensis
-------------------------TAATCTGATCAATCATAATCACAAGCCTATCTACCAGCACCATCATCACAATAAACAGTCACCACTGACTACTAGCCTGACTTGGACTARAACTAAACACCCTAAGCATCCTCCCAATCATCATAAAACCACACCACCCACGATCAACAGAAGCTACTATAAAATATTTCCTCGTACAAACACTTGCCGCCGCACTAATCCTATTCGCAAGCACCCTAAATGCATGACAAACAGGACTATGATCCATCACAAGCCCCACCCACACCACAACAACCCTCCTCACCATGGCCATCCTACTAAAACTAGGAATAGCTCCAGTACACCTATGATACCCAGACGTACTACAAGGGGCCACACTAAACACAGCCCTTTTAATCTCAACCTGACAAAAGCTGGCCCCTCTAGCCTTACTATACATAATACACACCAACCTCCCCACTAACCTCATACTAACAACAGGCCTCCTATCAGCCTTAGTAGGAGGTTGGGCAGGACTCAACCAAACACAAACACGAAAAATCATAGCCCACTCATCAATCGCCCACATAGGGTGGATCCTAGCCGCACTAGCAATAAGCCCCCAACTGGCCACCCTAACCCTAATAACCTACATAATCATAACAACCGCCATATTTTCCAAACTAAACATCACCACAACAAAAACAATCTCCGACATAGGAACCGCCTGATCAACCTCCCCCACAATAATAACACTAACACTACTAACTCTAACATCCCTAGGAGGCATCCCTCCCCTAACAGGCTTCATACCAAAACTACTAATCCTAAACGAACTAGCCACAAAATCACTACTACCACTAACCACAACACTAGCCCTAGCCAGCCTCCCAAGCCTATTCTTCTACATACGAATAGCTTACACAACCACACTAACAGCCCCCCCAAACACAACCAACACTGAACACAAATGACGCTTTAAAGCCACACTCAAACCAACCCCAACTACAACAACAGCCCCAGCCCTACTACTAATACCACTAACACCAACACTATGAACCTCAACCTAG------------------------------------------------------------------------------------------------------------------------------------------------------------------------------------------------------------------------------------------------------------------------------------------------------------------------------------------------------------------------------------------------------------------
>CCM5204_NA_KY086391_einasleighensis
-------------------------TAATCTGATCAATCATAATCACAAGCCTATCTACCAGCACCATCATCACAATAAACAGTCACCACTGACTACTAGCCTGACTTGGACTAGAACTAAACACCCTAAGCATCCTCCCAATCATCATAAAACCACACCACCCACGATCAACAGAGGCTACTATAAAATATTTCCTCGTACAAACACTTGCCGCCGCACTAATCCTATTCGCAAGCACCCTAAATGCATGACAAACAGGACTATGATCCATCACAAGCCCAACCCACACCACAACAACCCTCCTCGCCATGGCCATCCTACTAAAACTAGGAATAGCTCCAATACACCTATGATACCCAGACGTACTACAAGGGGCCACACTAAACACAGCCCTTTTAATCTCAACCTGACAAAAGCTGGCCCCTCTAGCCTTACTATACATAATACACACCAACCTCCCCACTAACCTCATACTAACAACAGGCCTCCTATCAGCCTTAGTAGGAGGTTGGGCAGGACTCAACCAAACACAAACACGAAAAATCATAGCCCACTCATCAATCGCCCACATAGGATGGATCCTGGCCGCACTAGCAATAAGCCCCCAACTGGCCACCCTAACCCTAATAACCTACATAATCATAACAACCGCCATATTTTCCAAACTAAACATCACCACAACAAAAACAATCTCCGACATAGGAACCGCCTGATCAACCTCCCCCACAATAATAACACTAACACTACTAACTCTAACATCCCTAGGAGGCATCCCTCCCCTAACAGGCTTCATACCAAAACTACTGATCCTAAACGAACTAACCACAAAATCACTACTACCACTAACCACAACACTAGCCCTAGCCAGCCTCCCAAGCTTATTCTTCTACATACGAATAGCTTACACAACCACACTAACAGCCCCCCCAAACACAACCAACACTGAACACAAATGACGCTTTAAAGCCACACTCAAACCAACCCCAACTACAACAACAGCCCCAGCCCTACTACTAATACCACTAACACCAACACTATGAACCTCAACCTAG------------------------------------------------------------------------------------------------------------------------------------------------------------------------------------------------------------------------------------------------------------------------------------------------------------------------------------------------------------------------------------------------------------------
>QMJ94595_CCM5186_KY086392_einasleighensis
-------------------------TAATCTGATCAATCATAATCACAAGCCTATCTACCAGCACCATCATCACAATAAACAGTCACCACTGACTACTAGCCTGACTTGGACTAGAACTAAACACCCTAAGCATCCTCCCAATCATCATAAAACCACACCACCCACGATCAACAGAGGCTACTATAAAATATTTCCTCGTACAAACACTTGCCGCCGCACTAATCCTATTCGCAAGCACCCTAAATGCATGACAAACAGGACTATGATCCATCACAAGCCCAACCCACACCACAACAACCCTCCTCGCCATGGCCATCCTACTAAAACTAGGAATAGCTCCAATACACCTATGATACCCAGACGTACTACAAGGGGCCACACTAAACACAGCCCTTTTAATCTCAACCTGACAAAAGCTGGCCCCTCTAGCCTTACTATACATAATACACACCAACCTCCCCACTAACCTCATACTAACAACAGGCCTCCTATCAGCCTTAGTAGGAGGTTGGGCAGGACTCAACCAAACACAAACACGAAAAATCATAGCCCACTCATCAATCGCCCACATAGGGTGGATCCTAGCCGCACTAGCAATAAGCCCCCAACTGGCCACCCTAACCCTAATAACCTACATAATCATAACAACCGCCATATTTTCCAAACTAAACATCACCACAACAAAAACAATCTCCGACATAGGAACCGCCTGATCAACCTCCCCCACAATAATAACACTAACACTACTAACTCTAACATCCCTAGGAGGCATCCCTCCCCTAACAGGCTTCATACCAAAACTACTGATCCTAAACGAACTAACCACAAAATCACTACTACCACTAACCACAACACTAGCCCTAGCCAGCCTCCCAAGCTTATTCTTCTACATACGAATAGCTTACACAACCACACTAACAGCCCCCCCAAACACAACCAACACTGAACACAAATGACGCTTTAAAGCCACACTCAAACCAACCCCAACTACAACAACAGCCCCAGCCCTACTACTAATACCACTAACACCAACACTATGAACCTCAACCTAG------------------------------------------------------------------------------------------------------------------------------------------------------------------------------------------------------------------------------------------------------------------------------------------------------------------------------------------------------------------------------------------------------------------
>QMJ94589_CCM5118_KY086393_einasleighensis
-------------------------TAATCTGATCAATCATAATCACAAGCCTATCTACCAGCACCATCATCACAATAAACAGTCACCACTGACTACTAGCCTGACTTGGACTAGAGCTAAACACCCTAAGCATCCTCCCAATCATCATAAAACCACACCACCCACGATCAACAGAGGCTACTATAAAATATTTCCTCGTACAAACACTTGCCGCCGCACTAATCCTATTCGCAAGCACCCTAAATGCATGACAAACAGGACTATGATCCATCACAAGCCCCACCCACACCACAACAGCCCTCCTCACCATGGCCATCCTACTAAAACTAGGAATAGCTCCAGTACACCTATGATACCCAGACGTACTACAAGGGGCCACACTAAACACAGCCCTTTTAATCTCAACCTGACAAAAGCTGGCCCCTCTAGCCTTACTATACATAATACACACCAACCTCCCCACTAACCTCATACTAACAACAGGCCTCCTATCAGCCTTAGTAGGAGGTTGGGCAGGACTCAACCAAACACAAACACGAAAAATCATAGCCCACTCATCAATCGCCCACATGGGGTGAATCCTAGCCGCACTAGCAATAAGCCCCCAACTGGCCACCCTAACCCTAATAACCTACATAATCATAACAACCGCCATATTTTCCAAACTAAACATCACCACAACAAAAACAATCTCCGACATAGGAACCGCCTGATCAACCTCCCCCACAATAATAACACTAACACTACTAACGCTAACATCCCTAGGAGGCATCCCCCCCCTAACAGGCTTCATACCAAAACTACTGATCCTAAACGAACTAACCACAAAATCACTACTACCACTAACCACAACACTAGCCCTAGCCAGCCTCCCAAGCCTATTCTTCTACATACGAATAGCTTACACAACCACACTAACAGCCCCCCCAAACACAACCAACACTGAACACAAATGACGCTTTAAAGCCACACTCAAACCAACCCCAACTACAACAACAGCCCCAGCCCTACTACTAATACCACTAACACCAACACTATGAACCTCAACCTAG------------------------------------------------------------------------------------------------------------------------------------------------------------------------------------------------------------------------------------------------------------------------------------------------------------------------------------------------------------------------------------------------------------------
>SMZ0138_NA_KY086394_einasleighensis
------------------------------------------------------------------------------------------------------------------------------------------------------------------------------------------------------------------TGCGCCGCACTAATCCTATNCGCANGCACCCTNAATGCATGACAAACAGGACTATGACCCATCACAANCCCANCCCACACCACAACAACCNTCNTCACNATGGCNATCNTATTAAAACTAGGAATAGCTCCAGTACACCTATGATACCCAGACGTACTACAAGGGGCCACACTAAACACAGCCCTTTTAATCTCAACCTGACAAAAGCTGGCCCCCCTAGCCCTACTATACATAATACACACCAACCTCCCCACTAACCTCTTACTAACAGCAGGCCTCCTATCAGCCCTTGTAGGAGGCTGAGCAGGACTCAACCAAACACAGACACGAAAAATCATGGCCCACTCATCAATCGCCCACATGGGCTGAATCCTAGCCGCACTAGCAATAAGCCCCCAACTAGCCACCCTAACCCTAATAACCTACATAATCATAACAGCCGCCATATTTTCTAAACTAAACATCACCACAACAAAAACAATCTCCGACATAGGAACAGCCTGATCAACCTCCCCCACAATAATAACACTAACACTACTAACACTTACATCCCTAGGAGGCATCCCCCCCCTAACAGGCTTCATACCAAAGCTGCTGATCCTAAATGAACTAACCACAAAATCACTACTACCACTAACCACAACGCTAGCCCTGGCCAGCCTCCCAAGCCTATTCTTCTACATACGAATAGCCTACACAACCACACTAACAGCCCCCCCAAACACAACCAACACTGAACACAAATGACGCTTTAAAGCCACACTAAAACCAACCCANACTACAACAACAGCCCCCGCCCTACTACTAATWCCACTAACACCGRCACTATGAGCCTCAACCTAG------------------------------------------------------------------------------------------------------------------------------------------------------------------------------------------------------------------------------------------------------------------------------------------------------------------------------------------------------------------------------------------------------------------
>SMZ0357_NA_KY086395_einasleighensis
---------------------------------------------------------------------------------------------------------------------------------------------------------------------------------------------------------------------------------------------------AATGCATGACAAACANGACTATGANCCATCACAAACCCACCCCACACCACAACAACCNTCCTCACNATNGCCATCCTATTNAAACTAGGAATAGCTCCAGTACACCTATGATACCCAGACGTACTACAAGGGGCCACACTAAACACAGCCCTTTTAATCTCAACCTGACAAAAGCTGGCCCCCCTAGCCCTACTATACATAATACACACCAACCTCCCCACTAACCTCTTACTAACAGCAGGCCTCCTATCAGCCCTTGTAGGAGGCTGAGCAGGACTCAACCAAACACAGACACGAAAAATCATGGCCCACTCATCAATCGCCCACATGGGCTGAATCCTAGCCGCACTAGCAATAAGCCCCCAACTAGCCACCCTAACCCTAATAACCTACATAATCATAACAGCCGCCATATTTTCTAAACTAAACATCACCACAACAAAAACAATCTCCGACATAGGAACAGCCTGATCAACCTCCCCCACAATAATAACACTAACACTACTAACACTTACATCCCTAGGAGGCATCCCCCCCCTAACAGGCTTCATACCAAAGCTGCTGATCCTAAATGAACTAACCACAAAATCACTACTACCACTAACCACAACGCTAGCCCTGGCCAGCCTCCCAAGCCTATTCTTCTACATACGAATAGCCTACACAACCACACTAACAGCCCCCCCAAACACAACCAACACTGAACACAAATGACGCTTTAAAGCCACACTAAAACCAACCCANACTACAACAACAGCCCCCGCCCTACTAC--------------------------------------------------------------------------------------------------------------------------------------------------------------------------------------------------------------------------------------------------------------------------------------------------------------------------------------------------------------------------------------------------------------------------------------------------------
>CCM0091_NA_KY086396_einasleighensis
-------------------------TAATCTGATCAATCATAATCACAAGCCTATCTACCAGCACCATCATCACAATAAACAGTCACCACTGACTACTAGCCTGACTTGGACTAGAGCTAAACACCCTAAGCATCCTACCAATCATCATAAAACCACACCACCCACGATCAACAGAGGCTACTATAAAATATTTCCTCGTACAAACACTTGCCGCCGCACTAATCCTATTCGCAAGCACCCTAAATGCATGACAAACAGGACTATGATCCATCACAAGCCCCACCCACATCACAACAACCCTCCTCACCATGGCCATCCTACTAAAACTAGGAATAGCTCCAGTACACCTATGATACCCAGACGTACTACAAGGGGCCACACTAAACACAGCCCTTTTAATCTCAACCTGACAAAAGCTGGCCCCTCTAGCCTTACTATACATAATACACACCAACCTCCCCACTAACCTCATACTAACAACAGGCCTCCTATCAGCCTTAGTAGGGGGCTGGGCAGGACTCAACCAAACACAAACACGAAAAATCATAGCCCACTCATCAATCGCCCACATAGGGTGAATCCTAGCCGCACTAGCAATAAGCCCCCAACTGGCCACCCTAGCCCTAATAACCTACATAATCATAACAACCGCCATATTTTCCAAACTAAACATCACCACAACAAAAACAATCTCTGACATAGGAACCGCCTGATCAACCTCCCCCACAATAATAACACTAACACTACTAACTCTAACATCCCTAGGAGGCATCCCTCCCCTAACAGGCTTCATACCAAAACTACTGATCCTAAACGAACTAACCACAAAATCACTACTACCACTAACCACAACACTAGCCCTAGCCAGCCTCCCAAGCCTATTCTTCTACATACGAATAGCTTACACAACCACACTAACAGCCCCCCCAAACACAACCAACACTGAACACAAATGACGCTTTAAAGCCACACTCAACAA----CCAACTAC-------------------------------------------------------------------------------------------------------------------------------------------------------------------------------------------------------------------------------------------------------------------------------------------------------------------------------------------------------------------------------------------------------------------------------------------------------------------------------
>SMZ0264_NA_KY086397_einasleighensis
--------------------------------------------------------------------------------------------------------------------------------------------------------------------------------------------------------CAAAACACCTGCCGCCGCACTAATCCTATTCGCAAGCACCCTAAATGCATGACAAACAGGACTATGATCCATCACAAGCCCACCCACCACCACAACAACCCTCATCACCATGGCCATCCTACTAAAACTAGGAATAGCTCCAGTACACCTATGATACCCAGACGTACTACAAGGGGCCACACTAAACACAGCCCTTTTAATCTCAACCTGACAAAAGCTGGCCCCTCTAGCCTTACTATACATAATACACACCAACCTCCCCACTAACCTCATACTAACAACAGGCCTCCTATCAGCCTTAGTAGGGGGTTGGGCAGGACTCAACCAAACACAAACACGAAAAATCATAGCCCACTCATCAATCGCCCACATAGGGTGGATCCTAGCCGCATTAGCAATAAGCCCCCAACTGGCCACCCTAACCCTAATAACCTACATTATCACAACAACCGCCATATTTACCAAACTAAACATCACCACAACAAAAACAATCTCCGACATAGGAACTGCCTGATCAACCTCCCCCACAATAATAACACTAACATTACTAACGCTAACATCCCTAGGAGGCATCCCTCCCCTAACAGGCTTCATACCAAAACTACTGATCCTAAACGAACTAACCACAAAATCACTACTACCACTAACCACAACACTAGCCCTAGCCAGCCTCCCAAGCCTATTCTTCTACATACGAATAGCTTACACAACCACACTAACAGCCCCCCCAAACACAACCAACACTGAACACAAATGACGCTTTAAAGCCAC----------------------------------------------------------------------------------------------------------------------------------------------------------------------------------------------------------------------------------------------------------------------------------------------------------------------------------------------------------------------------------------------------------------------------------------------------------------------------------------------------
>QMJ91708_A008451_KY086398_einasleighensis
---------------------CCCCTAATCTGATCAATCATAATCACAAGCCTATCTACCAGCACCATCATCACAATAAACAGTCACCACTGACTACTAGCCTGACTTGGACTAGAGCTAAACACCCTAAGCATCCTACCAATCATCATAAAACCACACCACCCACGATCAACAGAGGCTACTATAAAATATTTCCTCGTACAAACACTTGCCGCCGCACTAATCCTATTCGCAAGCACCCTAAATGCATGACAAACAGGACTATGATCCATCACAAGCCCCACCCACACCACAACAACCCTCCTCACCATGGCCATCCTACTAAAACTAGGAATAGCTCCAGTACACCTATGATACCCAGACGTACTACAAGGGGCCACACTAAACACAGCCCTTTTAATCTCAACCTGACAAAAGCTGGCCCCTCTAGCCTTACTATACATAATACACACCAACCTCCCCACTAACCTCATACTAACAACAGGCCTCCTATCAGCCTTAGTAGGAGGCTGGGCAGGACTCAACCAAACACAAACACGAAAAATCATAGCCCACTCATCAATCGCCCACATAGGGTGAATCCTAGCCGCACTAGCAATAAGCCCCCAACTGGCCACCCTAGCCCTAATAACCTACATAATCATAACAACCGCCATATTTTCCAAACTAAACATCACCACAACAAAAACAATCTCTGACATAGGAACCGCCTGATCAACCTCCCCCACAATAATAACACTAACACTACTAACTCTAACATCCCTAGGAGGCATCCCTCCCCTAACAGGCTTCATACCAAAACTACTGATCCTAAACGAACTAACCACAAAATCACTACTACCACTAACCACAACACTAGCCCTAGCCAGCCTCCCAAGCCTATTCTTCTACATACGAATAGCTTACACAACCACACTAACAGCCCCCCCAAACACAACCAACACTGAACACAAATGACGCTTTAAAGCCACACTCAAACCAACCCCAACTACAACAACAGCCCCAGCCCTACTACTAATACCACTAACATCAACACTATGAACCTCAACCTAG------------------------------------------------------------------------------------------------------------------------------------------------------------------------------------------------------------------------------------------------------------------------------------------------------------------------------------------------------------------------------------------------------------------
>QMJ94587_CCM0092_KY086399_einasleighensis
-----------------TCACCCCATAATCTGATCAATCATAATCACAAGCCTATCTACCAGCACCATCATCACAATAAACAGTCACCACTGACTACTAGCCTGACTTGGACTAGAGCTAAACACCCTAAGCATCCTACCAATCATCATAAAACCACACCACCCACGATCAACAGAGGCTACTATAAAATATTTCCTCGTACAAACACTTGCCGCCGCACTAATCCTATTCGCAAGCACCCTAAATGCATGACAAACAGGACTATGATCCATCACAAGCCCCACCCACACCACAACAACCCTCCTCACCATGGCCATCCTACTAAAACTAGGAATAGCTCCAGTACACCTATGATACCCAGACGTACTACAAGGGGCCACACTAAACACAGCCCTTTTAATCTCAACCTGACAAAAACTGGCCCCTCTAGCCTTACTATACATAATACACACCAACCTCCCCACTAACCTCATACTAACAACAGGCCTCCTATCAGCCTTAGTAGGAGGCTGGGCAGGACTCAACCAAACACAAACACGAAAAATCATAGCCCACTCATCAATCGCCCACATAGGGTGAATCCTAGCCGCACTAGCAATAAGCCCCCAACTGGCCACCCTGGCCCTAATAACCTACATAATCATAACAACCGCCATATTTTCCAAACTAAACATCACCACAACAAAAACAATCTCTGACATAGGAACCGCCTGATCAACCTCCCCCACAATAATAACACTAACACTACTAACTCTAACATCCCTAGGAGGCATCCCTCCCCTAACAGGCTTCATACCAAAACTACTGATCCTAAACGAACTAACCACAAAATCACTACTACCACTAACCACAACACTAGCCCTAGCCAGCCTCCCAAGCCTATTCTTCTACATACGAATAGCTTACACAACCACACTAACAGCCCCCCCAAACACAACCAACACTGAACACAAATGACGCTTTAAAGCCACACTCAAACCAACCCCAACTACAACAACAGCCCCAGCCCTACTACTAATACCACTAACATCAACACTATGAACCTCAACCTAG------------------------------------------------------------------------------------------------------------------------------------------------------------------------------------------------------------------------------------------------------------------------------------------------------------------------------------------------------------------------------------------------------------------
>QMJ94588_CCM0105_KY086400_einasleighensis
-----------------CAACCCCATAATCTGATCAATCATAATCACAAGCCTATCTACCAGCACCATCATCACAATAAACAGTCACCACTGACTACTAGCCTGACTTGGACTAGAACTAAACACCCTAAGCATCCTCCCAATCATCATAAAACCACACCACCCACGATCAACAGAGGCTACTATAAAATATTTCCTCGTACAAACACTTGCCGCCGCACTAATCCTATTCGCAAGCACCCTAAATGCATGACAAACAGGACTATGATCCATCACAAGCCCAACCCACACCACAACAACCCTCCTCGCCATGGCCATCCTACTAAAACTAGGAATAGCTCCAGTACACCTATGATACCCAGACGTACTACAAGGGGCCACACTAAACACAGCCCTTTTAATCTCAACCTGACAAAAGCTGGCCCCTCTAGCCTTACTATACATAATACACACCAACCTCCCCACTAACCTCATACTAACAACAGGCCTCCTATCAGCCTTAGTAGGAGGTTGGGCAGGACTCAACCAAACACAAACACGAAAAATCATAGCCCACTCATCAATCGCCCACATAGGGTGGATCCTAACCGCACTAGCAATAAGCCCCCAACTGGCCACCCTAACCCTAATAACCTACATAATCATAACAACCGCCATATTTTCCAAACTAAACATCACCACAACAAAAACAATCTCCGACATAGGAACCGCCTGATCAACCTCCCCCACAATAATAACACTAACACTACTAACTCTAACATCCCTAGGAGGCATCCCTCCCCTAACAGGCTTCATACCAAAACTACTGATCCTAAACGAACTAACCACAAAATCACTACTACCACTAACCACAACACTAGCCCTAGCCAGCCTCCCAAGCTTATTCTTCTACATACGAATAGCTTACACAACCACACTAACAGCCCCCCCAAACACAACCAACACTGAACACAAATGACGCTTTAAAGCCACACTCAAACCAACCCCAACTACAACAACAACCCCAGCCCTACTACTAATACCACTAACACCAACACTATGAACCTCAACCTAG------------------------------------------------------------------------------------------------------------------------------------------------------------------------------------------------------------------------------------------------------------------------------------------------------------------------------------------------------------------------------------------------------------------
>CCM0069_NA_KY086401_einasleighensis
-------------------ACCCCATAATCTGATCAATCATAATCACAAGCCTATCTACCAGCACCATCATCACAATAAACAGTCACCACTGACTACTAGCCTGACTTGGACTAGAGCTAAACACCCTAAGCATCCTCCCAATCATCATAAAACCACACCACCCACGATCAACAGAGGCTACTATAAAATATTTCCTCGTACAAACACTTGCCGCCGCACTAATCCTATTCGCAAGCACCCTAAATGCATGACAAACAGGACTATGATCCATCACAAGCCCCACCCACACCACAACAGCCCTCCTCACCATGGCCATCCTACTAAAACTAGGAATAGCTCCAGTACACCTATGATACCCAGACGTACTACAAGGGGCCACACTAAACACAGCCCTTTTAATCTCAACCTGACAAAAGCTGGCCCCTCTAGCCTTACTATACATAATACACACCAACCTCCCCACTAACCTCATACTAACAACAGGCCTCCTATCAGCCTTAGTAGGAGGTTGGGCAGGACTCAACCAAACACAAACACGAAAAATCATAGCCCACTCATCAATCGCCCACATGGGGTGAATCCTAGCCGCACTAGCAATAAGCCCCCAACTGGCCACCCTAACCCTAATAACCTACATAATCATAACAACCGCCATATTTTCCAAACTAAACATCACCACAACAAAAACAATCTCCGACATAGGAACCGCCTGATCAACCTCCCCCACAATAATAACACTAACACTACTAACGCTAACATCCCTAGGAGGCATCCCCCCCCTAACAGGCTTCATACCAAAACTACTGATCCTAAACGAACTAACCACAAAATCACTACTACCACTAACCACAACACTAGCCCTAGCCAGCCTCCCAAGCCTATTCTTCTACATACGAATAGCTTACACAACCACACTAACAGCCCCCCCAAACACAACCAACACTGAACACAAATGACGCTTTAAAGCCACACTCAAACCAACCCCAACTACAACAACAGCCCCAGCCCTACTACTAATACCACTAACACCAACACTATGAACCTCAACCTAG------------------------------------------------------------------------------------------------------------------------------------------------------------------------------------------------------------------------------------------------------------------------------------------------------------------------------------------------------------------------------------------------------------------
>QMJ94598_CCM5213_KY086402_einasleighensis
--------------------CCCCATAATCTGATCAATTATAATCACAAGTCTATCTACCAGCACCATCATCACAATAAACAGCCACCACTGACTACTGGCCTGACTTGGACTAGAACTAAACACCCTAAGCATCCTCCCAATCATCATAAAACCACACCACCCACGATCAACAGAGGCCACTATAAAATACTTCCTCGTACAAACACTTGCCGCCGCACTAATCCTATTCGCAAGCACCCTAAATGCATGACAAACAGGACTCTGATCCATCACAAGCCCAACCCACACCACAACAACCCTCCTCACCATAGCCATCCTACTAAAACTAGGCATAGCTCCAGTACACCTGTGATATCCAGACGTACTACAAGGGGCCACACTAAACACAGCCCTTCTAATCTCAACCTGACAAAAACTAGCCCCCCTAACCCTACTATACATAATACACACCAACCTCCCCACTGACCTCCTACTAACAGCAGGCCTCCTATCGGCCCTAGTGGGGGGTTGAGCAGGACTAAACCAAACACAAACACGAAAAATCATAGCCCACTCATCAATCGCCCACATAGGTTGAATCCTAACCGCACTAGCAATAAACCCCCAACTAGCCACCCTAACCCTAACAGCCTACATAATCATAACAACCGCCATATTTTCCAAACTAAACATCACCACAACAAAAACAATCTCCGACATAGGAACCGCCTGATCAACCTCCCCCACAATGATAACACTAACACTACTAACACTCATATCCCTAGGAGGCATTCCCCCCCTAACAGGCTTCATACCAAAACTACTAATCATAAATGAACTAGCCACAAAATCACTACTACCACTAACTACAACACTAGCCCTAGCCAGCCTACCAAGCCTATTCTTCTACATACGAATAGCTTACACAACCACACTAACAGCCCCCCCCAACACAACCAACACCGAACACAAATGACGCTTTAAAGCCACACTCAAACCAACCCCAACTACAACAACAACCCCAGCCCTACTACTAACACCACTAACACCAACACTATGAGCCTCAACCTAG------------------------------------------------------------------------------------------------------------------------------------------------------------------------------------------------------------------------------------------------------------------------------------------------------------------------------------------------------------------------------------------------------------------
>CCM0070_NA_KY086403_einasleighensis
--------------------CCCCATAATCTGATCAATCATAATCACAAGCCTATCTACCAGCACCATCATCACAATAAACAGTCACCACTGACTACTAGCCTGACTTGGACTAGAGCTAAACACCCTAAGCATCCTCCCAATCATCATAAAACCACACCACCCACGATCAACAGAGGCTACTATAAAATATTTCCTCGTACAAACACTTGCCGCCGCACTAATCCTATTCGCAAGCACCCTAAATGCATGACAAACAGGACTATGATCCATCACAAGCCCCACCCACACCACAACAGCCCTCCTCACCATGGCCATCCTACTAAAACTAGGAATAGCTCCAGTACACCTATGATACCCAGACGTACTACAAGGGGCCACACTAAACACAGCCCTTTTAATCTCAACCTGACAAAAGCTGGCCCCTCTAGCCTTACTATACATAATACACACCAACCTCCCCACCAACCTCATACTAACAACAGGCCTCCTATCAGCCTTAGTAGGAGGTTGGGCAGGACTCAACCAAACACAAACACGAAAAATCATAGCCCACTCATCAATCGCCCACATGGGGTGAATCCTAGCCGCACTAGCAATAAGCCCCCAACTGGCCACCCTAACCCTAATAACCTACATAATCATAACAACCGCCATATTTTCCAAACTAAACATCACCACAACAAAAACAATCTCCGACATAGGAACCGCCTGATCAACCTCCCCCACAATAATAACACTAACACTACTAACGCTAACATCCCTAGGAGGCATCCCCCCCCTAACAGGCTTCATACCAAAACTACTGATCCTAAACGAACTAACCACAAAATCACTACTACCACTAACCACAACACTAGCCCTAGCCAGCCTCCCAAGCCTATTCTTCTACATACGAATAGCTTACACAACCACACTAACAGCCCCCCCAAACACAACCAACACTGAACACAAATGACGCTTTAAAGCCACACTCAAACCAACCCCAACTACAACAACAGCCCCAGCCCTACTACTAATACCACTAACACCAACACTATGAACCTCAACCTAG------------------------------------------------------------------------------------------------------------------------------------------------------------------------------------------------------------------------------------------------------------------------------------------------------------------------------------------------------------------------------------------------------------------
>novoucher_ABTC77093_KY086404_einasleighensis
--------------------CCCCATAATCTGATCAATCATAATCACAAGCCTATCTACCAGCACCATCATCACAATAAACAGTCACCACTGACTACTAGCCTGACTTGGACTAGAACTAAACACCCTAAGCATCCTCCCAATCATCATAAAACCACACCACCCACGATCAACAGAGGCTACTATAAAATATTTCCTCGTACAAACACTTGCCGCCGCACTAATCCTATTCGCAAGCACCCTAAATGCATGACAAACAGGCCTATGATCCATCACAAGCCCAACCCACACCACAACAACCCTCCTCGCCATGGCCATCCTACTAAAACTAGGAATAGCTCCAATACACCTATGATACCCAGACGTACTACAAGGGGCCACACTAAACACAGCCCTTTTAATCTCAACCTGACAAAAGCTGGCCCCTCTAGCCTTACTATACATAATACACACCAACCTCCCCACTAACCTCATACTAACAACAGGCCTCCTATCAGCCTTAGTAGGAGGTTGGGCAGGACTCAACCAAACACAAACACGAAAAATCATAGCCCACTCATCAATCGCCCACATAGGGTGGATCCTAGCCGCACTAGCAATAAGCCCCCAACTGGCCACCCTAGCCCTAATAACCTACATAATCATAACAACCGCCATATTTTCCAAACTAAACATCACCACAACAAAAACAATCTCCGACATAGGAACCGCCTGATCAACCTCCCCCACAATAATAACACTAACACTACTAACTCTAACATCCCTAGGAGGCATCCCTCCCCTAACAGGCTTCATACCAAAACTACTGATCCTAAACGAACTAACCACAAAATCACTACTACCACTAACCACAACACTAGCCCTAGCCAGCCTCCCAAGCTTATTCTTCTACATACGAATAGCTTACACAACCACACTAACAGCCCCCCCAAACACAACCAACACTGAACACAAATGACGCTTTAAAGCCACACTCAAACCAACCCCAACTACAACAACAGCCCCAGCCCTACTACTAATACCACTAACACCAACACTATGAACCTCAACCTAG------------------------------------------------------------------------------------------------------------------------------------------------------------------------------------------------------------------------------------------------------------------------------------------------------------------------------------------------------------------------------------------------------------------
>novoucher_ABTC77092_KY086405_einasleighensis
--------------------CCCCATAATCTGATCAATCATAATCACAAGCCTATCTACCAGCACCATCATCACAATAAACAGTCACCACTGACTACTAGCCTGACTTGGACTAGAACTAAACACCCTAAGCATCCTCCCAATCATCATAAAACCACACCACCCACGATCAACAGAGGCTACTATAAAATATTTCCTCGTACAAACACTTGCCGCCGCACTAATCCTATTCGCAAGCACCCTAAATGCATGACAAACAGGACTATGATCCATCACAAGCCCAACCCACACCACAACAACCCTCCTCGCCATGGCCATCCTACTAAAACTAGGAATAGCTCCAGTACACCTATGATACCCAGACGTACTACAAGGGGCCACACTAAACACAGCCCTTTTAATCTCAACCTGACAAAAGCTGGCCCCTCTAGCCTTACTATACATAATACACACCAACCTCCCCACTAACCTCATACTAACAACAGGCCTCCTATCAGCCTTAGTAGGAGGTTGGGCAGGACTCAACCAAACACAAACACGAAAAATCATAGCCCACTCATCAATCGCCCACATAGGGTGGATCCTAACCGCACTAGCAATAAGCCCCCAACTGGCCACCCTAACCCTAATAACCTACATAATCATAACAACCGCCATATTTTCCAAACTAAACATCACCACAACAAAAACAATCTCCGACATAGGAACCGCCTGATCAACCTCCCCCACAATAATAACACTAACACTACTAACTCTAACATCCCTAGGAGGCATCCCTCCCCTAACAGGCTTCATACCAAAACTACTGATCCTAAACGAACTAACCACAAAATCACTACTACCACTAACCACAACACTAGCCCTAGCCAGCCTCCCAAGCTTATTCTTCTACATACGAATAGCTTACACAACCACACTAACAGCCCCCCCAAACACAACCAACACTGAACACAAATGACGCTTTAAAGCCACACTCAAACCAACCCCAACTACAACAACAGCCCCAGCCCTACTACTAATACCACTAACACCAACACTATGAACCTCAACCTAG------------------------------------------------------------------------------------------------------------------------------------------------------------------------------------------------------------------------------------------------------------------------------------------------------------------------------------------------------------------------------------------------------------------
>WAMR104062_NA_MH464605_incognita
-------------------------------------------------------------------------------------------------------------------------------------------------------------------------CAACAGAAGCAACCATAAAATATTTCTTAGTACAAACCCTAGCCGCCACCCTAATCCTATTCTCAAGCACACTCAATGCATGACAGACAGGCCTTTGAACAATAGAAAACCTAACCCCCCACACAGCGACCATTATCGCCATGGCCACCATGCTAAAACTAGGAGCAGCACCAGTACACCTATGATACCCAGAAGTGCTACAAGGAACAACACTAAACACCGCACTCCTTATCTCAACCTGACAAAAACTAGCCCCACTAACCCTCCTATACATAATACACACCCACCTCCCCACCAATCTATTACTAACAACAGGACTACTATCCACCATCATGGGTGGACTGGCCGGATTAAACCAAACACAAACACGCAAGATTATAGCTCACTCATCAATCGCCCATATAGGCTGGATCTTAATCGCACTTACACTAAGCCCACAACTAACCACCCTAACACTATTGACCTACATAATCATAACAACCGCTATATTCTACAAACTGCACGCCTCCATAACAAAAACAATCTCTGACATAGGAACCGCCTGATCAACATCACCAACAATAATAACACTAGCCCTACTAACACTCACATCCCTAGGAGGCCTACCCCCATTAACAGGCTTCATACCAAAACTACTAATCCTAAATGAACTCACCATAAAACCACTACTACCCCTAGCCACAACACTGGCTCTAGCGAGCCTTCCAAGCCTATTCTTTTACATACGAATAGCATACACAACTACACTAACCACCCCCCCCAATACAACCAACACCGAACATAAATGACGCTTCAAAACTACACCCACACC------ATCACCAACAACAGCCCTTGCCCTATTATTAATACCCCTAGCCCCAACACTA---------------------------------------------------------------------------------------------------------------------------------------------------------------------------------------------------------------------------------------------------------------------------------------------------------------------------------------------------------------------------------------------------------------------------------
>WAMR104168_NA_MH464606_incognita
-------------------------------------------------------------------------------------------------------------------------------------------------------------------------------AAGCAACCATAAAATATTTCTTAGTACAAACCCTAGCCGCCACCCTAATCCTATTCTCAAGCACACTCAATGCATGACAGACAGGCCTTTGAACAATAGAAAACCTAACCCCCCACACAGCGACCATTATCGCCATGGCCACCATGCTAAAACTAGGAGCAGCACCAGTACACCTATGATACCCAGAAGTGCTACAAGGAACAACACTAAACACCGCACTCCTTATCTCAACCTGACAAAAACTAGCCCCACTAACCCTCCTATACATAATACACACCCACCTCCCCACCAATCTATTACTAACAACAGGACTACTATCCACCATCATGGGTGGACTGGCCGGATTAAACCAAACACAAACACGCAAGATTATAGCTCACTCATCAATCGCCCATATAGGCTGGATCTTAATCGCACTTACACTAAGCCCACAACTAACCACCCTAACACTATTGACCTACATAATCATAACAACCGCTATATTCTACAAACTGCACGCCTCCATAACAAAAACAATCTCTGACATAGGAACCGCCTGATCAACATCACCAACAATAATAACACTAGCCCTACTAACACTCACATCCCTAGGAGGCCTACCCCCATTAACAGGCTTCATACCAAAACTACTAATCCTAAATGAACTCACCA-----------------------------------------------------------------------------------------------------------------------------------------------------------------------------------------------------------------------------------------------------------------------------------------------------------------------------------------------------------------------------------------------------------------------------------------------------------------------------------------------------------------------------------------------------------------------------------------------------------------------------------------------------
>WAMR104169_NA_MH464607_incognita
-------------------------TAATCTGATCAATCCTAATCACAAGCCTATCCACCAGTACTATCATCACTATAAGCAGCCACCACTGACTACTAGCCTGACTAGGACTAGAATTAAACACCCTAAGCATCCTACCAATCACCATAAAACCACATCACCCACGAGCAACAGAAGCAACCATAAAATATTTCTTAGTACAAACCCTAGCCGCCACCCTAATCCTATTCTCAAGCACACTCAATGCATGACAGACAGGCCTTTGAACAATAGAAAACCTAACCCCCCACACAGCGACCATTATCGCCATGGCCACCATGCTAAAACTAGGAGCAGCACCAGTACACCTATGATACCCAGAAGTGCTACAAGGAACAACACTAAACACCGCACTCCTTATCTCAACCTGACAAAAACTAGCCCCACTAACCCTCCTATACATAATACACACCCACCTCCCCACCAATCTATTACTAACAACAGGACTACTATCCACCATCATGGGTGGACTGGCCGGATTAAACCAAACACAAACACGCAAGATTATAGCTCACTCATCAATCGCCCATATAGGCTGGATCTTAATCGCACTTACACTAAGCCCACAACTAACCACCCTAACACTATTGACCTACATAATCATAACAACCGCTATATTCTACAAACTGCACGCCTCCATAACAAAAACAATCTCTGACATAGGAACCGCCTGATCAACATCACCAACAATAATAACACTAGCCCTACTAACACTCACATCCCTAGGAGGCCTACCCCCATTAACAGGCTTCATACCAAAACTACTAATCCTAAATGAACTCACCATAAAACCACTACTACCCCTAGCCACAACACTGGCTCTAGCGAGCCTTCCAAGCCTATTCTTTTACATACGAATAGCATACACAACTACACTAACCACCCCCCCCAATACAACCAACACCGAACATAAATGACGCTTCAAAACTACACACACACC------ATCACCAACAACAGCCCTTGCCCTATTATTAATACCCCTAGCCCCAACACTATGAACCATCACCTAGGGACTTAGGTTAGCACA---AACCAAGGGCCTTCAAAGCCCCAAA----CAAGAGACCACTCTTAGCCCCT-GAAGGCCTGTAAAACTCTAACCTAC-----------------------------------------------------------------------------------------------------------------------------------------------------------------------------------------------------------------------------------------------------------------------------------------------------------------
>WAMR120729_NA_MH464646_incognita
--------------------CCCAGTAATCTGATCTATCCTAATCACAAGCCTATCCACCAGTACTATCMTCACTATAAGCAGCCACCACTGACTACTAGCCTGACTAGGACTAGAATTAAACACCCTAAGCATCCTACCAATCACCATAAAACCACATCACCCACGAGCAACAGAAGCAACCATAAAATATTTCCTAGTACAAACCCTAGCCGCCACCCTAATCCTATTCTCAAGCACACTCAATGCATGACAGACAGGCCTTTGAACAATAGAAAACCTAACCCCCCACACAGCGACCATTATCGCCATGGCCACCATGCTAAAACTAGGAGCAGCACCAGTACACCTATGATACCCAGAAGTACTACAAGGAACAACACTAAACACCGCACTCCTTATCTCAACCTGACAAAAACTAGCCCCACTAACCCTCCTATACATAATACACACCCACCTCCCCACCAATCTATTACTAACAACAGGACTACTATCCACCATCGTGGGTGGACTGGCCGGATTAAACCAAACACAAACACGCAAGATTATAGCTCACTCATCAATCGCCCATATAGGCTGGGTCTTAATCGCACTTACACTAAGCCCACAACTAACCACCCTAACACTATTGACCTACATAATCATAACAACCGCTATATTCTACAAACTGCACGCCTCCACAA-----------------------------------------------------------------------------------------------------------------------------------------------------------------------------------------------------------------------------------------------------------------------------------------------------------------------------------------------------------------------------------------------------------------------------------------------------------------------------------------------------------------------------------------------------------------------------------------------------------------------------------------------------------------------------------------------------------------------------------------------------------------------------------------------------
>WAMR132544_NA_MH464654_incognita
-------------------------TAATCTGATCTATCCTAATCACAAGCCTATCCACCAGTACTATCATCACTATAAGCAGCCACCACTGACTACTAGCCTGACTAGGACTAGAATTAAACACCCTAAGCATCCTACCAATCACCATAAAACCACATCACCCACGAGCAACAGAAGCAACCATAAAATATTTCCTAGTACAAACCCTAGCCGCCACCCTAATCCTATTCTCAAGCACACTCAATGCATGACAGACAGGCCTTTGAACAATAGAAAACCTAACCCCCCACACAGCGACCATTATCGCCATGGCCACCATGCTAAAACTAGGAGCAGCACCAGTACACCTATGATACCCAGAAGTACTACAAGGAACAACACTAAACACCGCACTCCTTATCTCAACCTGACAAAAACTAGCCCCACTAACCCTCCTATACATAATACACACCCACCTCCCCACCAATCTATTACTAACAACAGGACTACTATCCACCATCGTGGGTGGACTGGCCGGATTAAACCAAACACAAACACGCAAGATTATAGCTCACTCATCAATCGCCCATATAGGCTGGGTCTTAATCGCACTTACACTAAGCCCACAACTAACCACCCTAACACTATTGACCTACATAATCATAACAACCGCTATATTCTACAAACTGCACGCCTCCACAACAAAAACAATCTCTGACATAGGAACCGCCTGATCAACATCACCAACAATAATAACACTAGCCCTACTAACACTCACATCCCTAGGAGGCCTACCCCCATTAACAGGCTTCATACCAAAACTACTAATCCTAAATGAACTCACCATAAAACCACTACTACCCCTAGCCACAACACTGGCTCTAGCGAGCCTTCCAAGCCTATTCTTTTACATACGAATAGCATACACAACTACACTAACCACCCCCCCCAATACAACCAACACCGAACATAAATGACGCTTCAAAACTACACCCACACC------ATCACCAACAACAGCTCTTGCCCTATTATTAATACCCCTAGCCCCAACACTATGAACCATCACCTAGGGACTTAGGTTAGCACA---AACCAAGGGCCTTCAAAGCCCCAAA----CAAGAGACCACTCTTAGCCCCT-GAAGGCCTGTAAAACTCTAACCTAC-----------------------------------------------------------------------------------------------------------------------------------------------------------------------------------------------------------------------------------------------------------------------------------------------------------------
>WAMR145555_NA_MH464666_incognita
--------------------CCCAGTAATCTGATCTATCCTAATCACAAGCCTATCCACCAGTACTATCATCACTATAAGCAGCCACCACTGACTACTAGCCTGACTAGGACTAGAATTAAACACCCTAAGCATCCTACCAATCACCATAAAACCACATCACCCACGAGCAACAGAAGCAACCATAAAATATTTCCTAGTACAAACCCTAGCCGCCACCCTAATCCTATTCTCAAGCACACTCAATGCATGACAGACAGGCCTTTGAACAATAGAAAACCTAACCCCCCACACAGCGACCATTATCGCCATGGCCACCATGCTAAAACTAGGAGCAGCACCAGTACACCTATGATACCCAGAAGTACTACAAGGAACAACACTAAACACCGCACTCCTTATCTCAACCTGACAAAAACTAGCCCCACTAACCCTCCTATACATAATACACACCCACCTCCCCACCAATCTATTACTAACAACAGGACTACTATCCACCATCGTGGGTGGACTGGCCGGATTAAACCAAACACAAACACGCAAGATTATAGCTCACTCATCAATCGCCCATATAGGCTGGGTCTTAATCGCACTTACACTAAGCCCACAACTAACCACCCTAACACTATTGACCTACATAATCATAACAACCGCTATATTCTACAAACTGCACGCCTCCACAACAAAAACAATCTCTGACATAGGAACCGCCTGATCAACATCACCAACAATAATAACACTAGCCCTACTAACACTCACATCCCTAGGAGGCCTACCCCCATTAACAGGCTTCATACCAAAACTACTAATCCTAAATGAACTCACCATAAAACCACTACTACCCCTAGCCACAACACTGGCTCTAGCGAGCCTTCCAAGCCTATTCTTTTACATACGAATAGCATACACAACTACACTAACCACCCCCCCCAATACAACCAACACCGAACATAAATGACGCTTCAAAACTACACCCACACC------ATCACCAACAACAGCTCTTGCCCTATTATTAATACCCCTAGCCCCAACACTA---------------------------------------------------------------------------------------------------------------------------------------------------------------------------------------------------------------------------------------------------------------------------------------------------------------------------------------------------------------------------------------------------------------------------------
>WAMR145629_NA_MH464667_incognita
----------------------------------------------------------------------------------------------------------------------------------------------------------------------------------------------------------------------------TAATCCTATTCTCAAGCACACTCAATGCATGACAGACAGGCCTTTGAACAATAGAAAACCTAACCCCCCACACAGCGACCATTATCGCCATGGCCACCATGCTAAAACTAGGAGCAGCACCAGTACACCTATGATACCCAGAAGTACTACAAGGAACAACACTAAACACCGCACTCCTTATCTCAACCTGACAAAAACTAGCCCCACTAACCCTCCTATACATAATACACACCCACCTCCCCACCAATCTATTACTAACAACAGGACTACTATCCACCATCGTGGGTGGACTGGCCGGATTAAACCAAACACAAACACGCAAGATTATAGCTCACTCATCAATCGCCCATATAGGCTGGGTCTTAATCGCACTTACACTAAGCCCACAACTAACCACCCTAACACTATTGACCTACATAATCATAACAACCGCTATATTCTACAAACTGCACGCCTCCACAACAAAAACAATCTCTGACATAGGAACCGCCTGATCAACATCACCAACAATAATAACACTAGCCCTACTAACACTCACATCCCTAGGAGGCCTACCCCCATTAACAGGCTTCATACCAAAACTACTAATCCTAAATGAACTCACCATAAAACCACTACTACCCCTAGCCACAACACTGGCTCTAGCGAGCCTTCCAAGCCTATTCTTTTACATACGAATAGCATACACAACTACACTAACCACCCCCCCCAATACAACCAACACCGAACATAAATGACGCTTCAAAACTACACCCACACC------ATCACCAACAACAGCTCTTGCCCTATTATTAATACCCCTAGCCCCAACACTA---------------------------------------------------------------------------------------------------------------------------------------------------------------------------------------------------------------------------------------------------------------------------------------------------------------------------------------------------------------------------------------------------------------------------------
>WAMR154911_NA_MH464676_incognita
-------------------------TAATCTGATCAATCCTAATCACAAGCCTATCCACCAGTACTATCATCACTATAAGCAGCCACCACTGACTACTAGCCTGACTAGGACTAGAATTAAACACCATAAGCATCCTACCAATCACCATAAAACCACATCACCCACGAGCAACGGAAGCAACCATAAAATATTTCCTAGTACAAACCCTAGCCGCCACCCTAATCCTATTCTCAAGCACACTCAATGCATGACAGACAGGCCTTTGAACAATAGAAAACCTAACCCCCCACACAGCGACCATTATCGCCATGGCCACCATACTAAAACTAGGAGCAGCACCAGTACACCTATGATACCCAGAAGTACTACAAGGAACAACACTAAACACCGCACTCCTTATCTCAACCTGACAAAAACTAGCCCCACTAACCCTCCTATACATAATACACACCCGCCTCCCCACCAATCTATTACTAACAACAGGACTACTGTCCGCCATCATGGGTGGACTGGCCGGATTAAACCAAACACAAACACGCAAGATTATAGCCCACTCATCAATCGCCCATATAGGCTGAATCTTAATCGCACTTACACTAAGCCCACAACTAGCCACCCTAACACTATTGACCTACATAATCATAACAACCGCTATATTCTACAAACTGCACGCCTCCACAACAAAAACAATCTCTGACATAGGAACCGCCTGATCAACATCACCAACAATAATAACACTAGCCCTACTAACACTCACATCCCTAGGAGGCCTACCCCCATTAACAGGCTTCATACCAAAACTACTAATCCTAAATGAACTCACCATAAAACCGCTACTACCCCTAGCCACAACACTGGCTCTAGCAAGCCTTCCAAGCCTATTCTTTTACATACGAATAGCATACACAACTACACTAACCACCCCCCCCAATACAACCAACACCGAACATAAATGGCGCTTCAAAACTACACCCACACC------ATCACCAACAACAGCTCTTGCCCTATTATTAATACCCCTAACCCCAACACTATGAACCATCACCTAGGGACTTAGGTTAGCACA---AACCAAGGGCCTTCAAAGCCCCAAA----CAAGAGACCACTCTTAGCCCCT-GAAGGCCTGTAAAACTCTAACCTAC-----------------------------------------------------------------------------------------------------------------------------------------------------------------------------------------------------------------------------------------------------------------------------------------------------------------
>WAMR156815_NA_MH464679_incognita
-------------------------TAATCTGATCTATCCTAATCACAAGCCTATCCACCAGTACTATCATCACTATAAGCAGCCACCACTGACTACTAGCCTGACTAGGACTAGAATTAAACACCCTAAGCATCCTACCAATCACCATAAAACCACATCACCCACGAGCAACAGAAGCAACCATAAAATATTTCCTAGTACAAACCCTAGCCGCCACCCTAATCCTATTCTCAAGCACACTCAATGCATGACAGACAGGCCTTTGAACAATAGAAAACCTAACCCCCCACACAGCGACCATTATCGCCATGGCCACCATGCTAAAACTAGGAGCAGCACCAGTACACCTATGATACCCAGAAGTACTACAAGGAACAACACTAAACACCGCACTCCTTATCTCAACCTGACAAAAACTAGCCCCACTAACCCTCCTATACATAATACACACCCACCTCCCCACCAATCTATTACTAACAACAGGACTACTATCCACCATCGTGGGTGGACTGGCCGGATTAAACCAAACACAAACACGCAAGATTATAGCTCACTCATCAATCGCCCATATAGGCTGGGTCTTAATCGCACTTACACTAAGCCCACAACTAACCACCCTAACACTATTGACCTACATAATCATAACAACCGCTATATTCTACAAACTGCACGCCTCCACAACAAAAACAATCTCTGACATAGGAACCGCCTGATCAACATCACCAACAATAATAACACTAGCCCTACTAACACTCACATCCCTAGGAGGCCTACCCCCATTAACAGGCTTCATACCAAAACTACTAATCCTAAATGAACTCACCATAAAACCACTACTACCCCTAGCCACAACACTGGCTCTAGCGAGCCTTCCAAGCCTATTCTTTTACATACGAATAGCATACACAACTACACTAACCACCCCCCCCAATACAACCAACACCGAACATAAATGACGCTTCAAAACTACACCCACACC------ATCACCAACAACAGCTCTTGCCCTATTATTAATACCCCTAGCCCCAACACTATGAACCATCACCTAGGGACTTAGGTTAGCACA---AACCAAGGGCCTTCAAAGCCCCAAA----CAAGAGACCACTCTTAGCCCCT-GAAGGCCTGTAAAACTCTAACCTAC-----------------------------------------------------------------------------------------------------------------------------------------------------------------------------------------------------------------------------------------------------------------------------------------------------------------
>WAMR158088_NA_MH464684_incognita
-------------------------TAATCTGATCAATCCTAATCACAAGCCTATCCACCAGTACTATCATCACTATAAGCAGCCACCACTGACTACTAGCCTGACTAGGACTAGAATTAAACACCATAAGCATCCTACCAATCACCATAAAACCACATCACCCACGAGCAACAGAAGCAACCATAAAATATTTCCTAGTACAAACCCTAGCCGCCACCCTAATCCTATTCTCAAGCACACTCAATGCATGACAGACAGGCCTTTGAACAATAGAAAACCTAACCCCCCACACAGCGACCATTATCGCCATGGCCACCATACTAAAACTAGGAGCAGCACCAGTACACCTATGATACCCAGAAGTACTACAAGGAACAACACTAAACACCGCACTCCTTATCTCAACCTGACAAAAACTAGCCCCACTAACCCTCCTATACATAATACACACCCGCCTCCCCACCAATCTATTACTAACAACAGGACTACTGTCCGCCATCATGGGTGGACTGGCCGGATTAAACCAAACACAAACACGCAAGATTATAGCCCACTCATCAATCGCCCATATAGGCTGAATCTTAATCGCACTTACACTAAGCCCACAACTAGCCACCCTAACACTATTGACCTACATAATCATAACAACCGCTATATTCTACAAACTGCACGCCTCCACAACAAAAACAATCTCTGACATAGGAACCGCCTGATCAATATCACCAACAATAATAACACTAGCCCTACTAACACTCACATCCCTAGGAGGCCTACCCCCATTAACAGGCTTCATACCAAAACTACTAATCCTAAATGAACTCACCATAAAACCGCTACTACCCCTAGCCACAACACTGGCTCTAGCAAGCCTTCCAAGCCTATTCTTTTACATACGAATAGCATACACAACTACACTAACCACCCCCCCCAATACAACCAACACCGAACATAAATGACGCTTCAAAACTACACCCACACC------ATCACCAACAACAGCTCTTGCCCTATTATTAATACCCCTAGCCCCAACACTATGAACCATCACCTAGGGACTTAGGTTAGCACA---AACCAAGGGCCTTCAAAGCCCCAAA----CAAGAGACCACTCTTAGCCCCT-GAAGGCCTGTAAAACTCTAACCTAC-----------------------------------------------------------------------------------------------------------------------------------------------------------------------------------------------------------------------------------------------------------------------------------------------------------------
>WAMR159848_NA_MH464688_incognita
-------------------------TAATCTGATCTATCCTAATCACAAGCCTATCCACCAGTACTATCATCACTATAAGCAGCCACCACTGACTACTAGCCTGACTAGGACTAGAATTAAACACCCTAAGCATCCTACCAATCACCATAAAACCACATCACCCACGAGCAACAGAAGCAACCATAAAATATTTCCTAGTACAAACCCTAGCCGCCACCCTAATCCTATTCTCAAGCACACTCAATGCATGACAGACAGGCCTTTGAACAATAGAAAACCTAACCCCCCACACAGCAACCATTATCGCCATGGCCACCATGCTAAAACTAGGAGCAGCACCAGTACACCTATGATACCCAGAAGTACTACAAGGAACAACACTAAACACCGCACTCCTTATCTCAACCTGACAAAAACTAGCCCCACTAACCCTCCTATACATAATACACACCCACCTCCCCACCAATCTATTACTAACAACAGGACTACTATCCACCATCGTGGGTGGACTGGCCGGATTAAACCAAACACAAACACGCAAGATTATAGCTCACTCATCAATCGCCCATATAGGCTGGGTCTTAATCGCACTTACACTAAGCCCACAACTAACCACCCTAACACTATTGACCTACATAATCATAACAACCGCTATATTCTACAAACTGCACGCCTCCACAACAAAAACAATCTCTGACATAGGAACCGCCTGATCAACATCACCAACAATAATAACACTAGCCCTACTAACACTCACATCCCTAGGAGGCCTACCCCCATTAACAGGCTTCATACCAAAACTACTAATCCTAAATGAACTCACCATAAAACCACTACTACCCCTAGCCACAACACTGGCTCTAGCGAGCCTTCCAAGCCTATTCTTTTACATACGAATAGCATACACAACTACACTAACCACCCCCCCCAATACAACCAACACCGAACATAAATGACGCTTCAAAACTACACCCACACC------ATCACCAACAACAGCGCTTGCCCTATTATTAATACCCCTAGCCCCAACACTATGAACCATCACCTAGGGACTTAGGTTAGCACA---AACCAAGGGCCTTCAAAGCCCCAAA----CAAGAGACCACTCTTAGCCCCT-GAAGGCCTGTAAAACTCTAACCTAC-----------------------------------------------------------------------------------------------------------------------------------------------------------------------------------------------------------------------------------------------------------------------------------------------------------------
>WAMR159904_NA_MH464689_incognita
-------------------------TAATCTGATCTATCCTAATCACAAGCCTATCCACCAGTACTATCATCACTATAAGCAGCCACCACTGACTACTAGCCTGACTAGGACTAGAATTAAACACCCTAAGCATCCTACCAATCACCATAAAACCACATCACCCACGAGCAACAGAAGCAACCATAAAATATTTCCTAGTACAAACCCTTGCCGCCACCCTAATCCTATTCTCAAGCACACTCAATGCATGACAGACAGGCCTTTGAACAATAGAAAACCTAACCCCCCACACAGCGACCATTATCGCCATGGCCACCATGCTAAAACTAGGAGCAGCACCAGTACACCTATGATACCCAGAAGTACTACAAGGAACAACACTAAACACCGCACTCCTTATCTCAACCTGACAAAAACTAGCCCCACTAACCCTCCTATACATAATACACACCCACCTCCCCACCAATCTATTACTAACAACAGGACTACTATCCACCATCGTGGGTGGACTGGCCGGATTAAACCAAACACAAACACGCAAGATTATAGCTCACTCATCAATCGCCCATATAGGCTGGGTCTTAATCGCACTTACACTAAGCCCACAACTAACCACCCTAACACTATTGACCTACATAATCATAACAACCGCTATATTCTACAAACTGCACGCCTCCACAACAAAAACAATCTCTGACATAGGAACCGCCTGATCAACATCACCAACAATAATAACACTAGCCCTACTAACACTCACATCCCTAGGAGGCCTACCCCCATTAACAGGCTTCATACCAAAACTACTAATCCTAAATGAACTCACCATAAAACCACTACTACCCCTAGCCACAACACTGGCTCTAGCGAGCCTTCCAAGCCTATTCTTTTACATACGAATAGCATACACAACTACACTAACCACCCCCCCCAATACAACCAACACCGAACATAAATGACGCTTCAAAACTACACCCACACC------ATCACCAACAACAGCTCTTGCCCTATTATTAATACCCCTAGCCCCAACACTATGAACCATCACCTAGGGACTTAGGTTAGCACA---AACCAAGGGCCTTCAAAGCCCCAAA----CAAGAGACCACTCTTAGCCCCT-GAAGGCCTGTAAAACTCTAACCTAC-----------------------------------------------------------------------------------------------------------------------------------------------------------------------------------------------------------------------------------------------------------------------------------------------------------------
>WAMR161128_NA_MH464692_incognita
-------------------------TAATCTGATCTATCCTAATCACAAGCCTATCCACCAGTACTATCATCACTATAAGCAGCCACCACTGACTACTAGCCTGACTAGGACTAGAATTAAACACCCTAAGCATCCTACCAATCACCATAAAACCACATCACCCACGAGCAACAGAAGCAACCATAAAATATTTCCTAGTACAAACCCTAGCCGCCACCCTAATCCTATTCTCAAGCACACTCAATGCATGACAGACAGGCCTTTGAACAATAGAAAACCTAACCCCCCACACAGCGACCATTATCGCCATGGCCACCATGCTAAAACTAGGAGCAGCACCAGTACACCTATGATACCCAGAAGTACTACAAGGAACAACACTAAACACCGCACTCCTTATCTCAACCTGACAAAAACTAGCCCCACTAACCCTCCTATACATAATACACACCCACCTCCCCACCAATCTATTACTAACAACAGGACTACTATCCACCATCGTGGGTGGACTGGCCGGATTAAACCAAACACAAACACGCAAGATTATAGCTCACTCATCAATCGCCCATATAGGCTGGGTCTTAATCGCACTTACACTAAGCCCACAACTAACCACCCTAACACTATTGACCTACATAATCATAACAACCGCTATATTCTACAAACTGCACGCCTCCACAACAAAAACAATCTCTGACATAGGAACCGCCTGATCAACATCACCAACAATAATAACACTAGCCCTACTAACACTCACATCCCTAGGAGGCCTACCCCCATTAACAGGCTTCATACCAAAACTACTAATCCTAAATGAACTCACCATAAAACCACTACTACCCCTAGCCACAACACTGGCTCTAGCGAGCCTTCCAAGCCTATTCTTTTACATACGAATAGCATACACAACTACACTAACCACCCCCCCCAATACAACCAACACCGAACATAAATGACGCTTCAAAACTACACCCACACC------ATCACCAACAACAGCTCTTGCCCTATTATTAATACCCCTAGCCCCAACACTATGAACCATCACCTAGGGACTTAGGTTAGCACA---AACCAAGGGCCTTCAAAGCCCCAAA----CAAGAGACCACTCTTAGCCCCT-GAAGGCCTGTAAAACTCTAACCTAC-----------------------------------------------------------------------------------------------------------------------------------------------------------------------------------------------------------------------------------------------------------------------------------------------------------------
>WAMR161379_NA_MH464696_incognita
-------------------------TAATCTGATCTATCCTAATCACAAGCCTATCCACCAGTACTATCATCACTATAAGCAGCCACCACTGACTACTAGCCTGACTAGGACTAGAATTAAACACCCTAAGCATCCTACCAATCACCATAAAACCACATCACCCACGAGCAACAGAAGCAACCATAAAATATTTCCTAGTACAAACCCTAGCCGCCACCCTAATCCTATTCTCAAGCACACTCAATGCATGACAGACAGGCCTTTGAACAATAGAAAACCTAACCCCCCACACAGCGACCATTATCGCCATGGCCACCATGCTAAAACTAGGAGCAGCACCAGTACACCTATGATACCCAGAAGTACTACAAGGAACAACACTAAACACCGCACTCCTTATCTCAACCTGACAAAAACTAGCCCCACTAACCCTCCTATACATAATACACACCCACCTCCCCACCAATCTATTACTAACAACAGGACTACTATCCACCATCGTGGGTGGACTGGCCGGATTAAACCAAACACAAACACGCAAGATTATAGCTCACTCATCAATCGCCCATATAGGCTGGGTCTTAATCGCACTTACACTAAGCCCACAACTAACCACCCTAACACTATTGACCTACATAATCATAACAACCGCTATATTCTACAAACTGCACGCCTCCACAACAAAAACAATCTCTGACATAGGAACCGCCTGATCAACATCACCAACAATAATAACACTAGCCCTACTAACACTCACATCCCTAGGAGGCCTACCCCCATTAACAGGCTTCATACCAAAACTACTAATCCTAAATGAACTCACCATAAAACCACTACTACCCCTAGCCACAACACTGGCTCTAGCGAGCCTTCCAAGCCTATTCTTTTACATACGAATAGCATACACAACTACACTAACCACCCCCCCCAATACAACCAACACCGAACATAAATGACGCTTCAAAACTACACCCACACC------ATCACCAACAACAGCTCTTGCCCTATTATTAATACCCCTAGCCCCAACACTATGAACCATCACCTAGGGACTTAGGTTAGCACA---AACCAAGGGCCTTCAAAGCCCCAAA----CAAGAGACCACTCTTAGCCCCT-GAAGGCCTGTAAAACTCTAACCTAC-----------------------------------------------------------------------------------------------------------------------------------------------------------------------------------------------------------------------------------------------------------------------------------------------------------------
>WAMR161691_NA_MH464702_incognita
-------------------------TAATCTGATCTATCCTAATCACAAGCCTATCCACCAGTACTATCATCACTATAAGCAGCCACCACTGACTACTAGCCTGACTAGGACTAGAATTAAACACCCTAAGCATCCTACCAATCACCATAAAACCACATCACCCACGAGCAACAGAAGCAACCATAAAATATTTCCTAGTACAAACCCTAGCCGCCACCCTAATCCTATTCTCAAGCACACTCAATGCATGACAGACAGGCCTTTGAACAATAGAAAACCTAACCCCCCACACAGCGACCATTATCGCCATGGCCACCATGCTAAAACTAGGAGCAGCACCAGTACACCTATGATACCCAGAAGTACTACAAGGAACAACACTAAACACCGCACTCCTTATCTCAACCTGACAAAAACTAGCCCCACTAACCCTCCTATACATAATACACACCCACCTCCCCACCAATCTATTACTAACAACAGGACTACTATCCACCATCGTGGGTGGACTGGCCGGATTAAACCAAACACAAACACGCAAGATTATAGCTCACTCATCAATCGCCCATATAGGCTGGGTCTTAATCGCACTTACACTAAGCCCACAACTAACCACCCTAACACTATTGACCTACATAATCATAACAACCGCTATATTCTACAAACTGCACGCCTCCACAACAAAAACAATCTCTGACATAGGAACCGCCTGATCAACATCACCAACAATAATAACACTAGCCCTACTAACACTCACATCCCTAGGAGGCCTACCCCCATTAACAGGCTTCATACCAAAACTACTAATCCTAAATGAACTCACCATAAAACCACTACTACCCCTAGCCACAACACTGGCTCTAGCGAGCCTTCCAAGCCTATTCTTTTACATACGAATAGCATACACAACTACACTAACCACCCCCCCCAATACAACCAACACCGAACATAAATGACGCTTCAAAACTACACCCACACC------ATCACCAACAACAGCTCTTGCCCTATTATTAATACCCCTAGCCCCAACACTATGAACCATCACCTAGGGACTTAGGTTAGCACA---AACCAAGGGCCTTCAAAGCCCCAAA----CAAGAGACCACTCTTAGCCCCT-GAAGGCCTGTAAAACTCTAACCTAC-----------------------------------------------------------------------------------------------------------------------------------------------------------------------------------------------------------------------------------------------------------------------------------------------------------------
>WAMR165149_NA_MH464718_incognita
-------------------------TAATCTGATCAATCCTAATCACAAGCCTATCCACCAGTACTATCATCACTATAAGCAGCCACCACTGACTACTAGCCTGACTAGGACTAGAATTAAACACCATAAGCATCCTACCAATCACCATAAAACCACATCACCCACGAGCAACAGAAGCAACCATAAAATATTTCCTAGTACAAACCCTAGCCGCCACCCTAATCCTATTCTCAAGCACACTCAATGCATGACAGACAGGCCTTTGAACAATAGAAAACCTAACCCCCCACACAGCGACCATTATCGCCATGGCCACCATACTAAAACTAGGAGCAGCACCAGTACACCTATGATACCCAGAAGTACTACAAGGAACAACACTAAACACCGCACTCCTTATCTCAACCTGACAAAAACTAGCCCCACTAACCCTCCTATACATAATACACACCCGCCTCCCCACCAATCTATTACTAACAACAGGACTACTGTCCGCCATCATGGGTGGACTGGCCGGATTAAACCAAACACAAACACGCAAGATTATAGCCCACTCATCAATCGCCCATATAGGCTGAATCTTAATCGCACTTACACTAAGCCCACAACTAGCCACCCTAACACTATTGACCTACATAATCATAACAACCGCTATATTCTACAAACTGCACGCCTCCACAACAAAAACAATCTCTGACATAGGAACCGCCTGATCAATATCACCAACAATAATAACACTAGCCCTACTAACACTCACATCCCTAGGAGGCCTACCCCCATTAACAGGCTTCATACCAAAACTACTAATCCTAAATGAACTCACCATAAAACCGCTACTACCCCTAGCCACAACACTGGCTCTAGCAAGCCTTCCAAGCCTATTCTTTTACATACGAATAGCATACACAACTACACTAACCACCCCCCCCAATACAACCAACACCGAACATAAATGACGCTTCAAAACTACACCCACACC------ATCACCAACAACAGCTCTTGCCCTATTATTAATACCCCTAGCCCCAACACTATGAACCATCACCTAGGGACTTAGGTTAGCACA---AACCAAGGGCCTTCAAAGCCCCAAA----CAAGAGACCACTCTTAGCCCCT-GAAGGCCTGTAAAACTCTAACCTAC-----------------------------------------------------------------------------------------------------------------------------------------------------------------------------------------------------------------------------------------------------------------------------------------------------------------
>WAMR166624_NA_MH464726_incognita
-------------------------TAATCTGATCTATCCTAATCACAAGCCTATCCACCAGTACTATCATCACTATAAGCAGCCACCACTGACTACTAGCCTGACTAGGACTAGAATTAAACACCCTAAGCATCCTACCAATCACCATAAAACCACATCACCCACGAGCAACAGAAGCAACCATAAAATATTTCCTAGTACAAACCCTAGCCGCCACCCTAATCCTATTCTCAAGCACACTCAATGCATGACAGACAGGCCTTTGAACAATAGAAAACCTAACCCCCCACACAGCAACCATTATCGCCATGGCCACCATGCTAAAACTAGGAGCAGCACCAGTACACCTATGATACCCAGAAGTACTACAAGGAACAACACTAAACACCGCACTCCTTATCTCAACCTGACAAAAACTAGCCCCACTAACCCTCCTATACATAATACACACCCACCTCCCCACCAATCTATTACTAACAACAGGACTACTATCCACCATCGTGGGTGGACTGGCCGGATTAAACCAAACACAAACACGCAAGATTATAGCTCACTCATCAATCGCCCATATAGGCTGGGTCTTAATCGCACTTACACTAAGCCCACAACTAACCACCCTAACACTATTGACCTACATAATCATAACAACCGCTATATTCTACAAACTGCACGCCTCCACAACAAAAACAATCTCTGACATAGGAACCGCCTGATCAACATCACCAACAATAATAACACTAGCCCTACTAACACTCACATCCCTAGGAGGCCTACCCCCATTAACAGGCTTCATACCAAAACTACTAATCCTAAATGAACTCACCATAAAACCACTACTACCCCTAGCCACAACACTGGCTCTAGCGAGCCTTCCAAGCCTATTCTTTTACATACGAATAGCATACACAACTACACTAACCACCCCCCCCAATACAACCAACACCGAACATAAATGACGCTTCAAAACTACACCCACACC------ATCACCAACAACAGCTCTTGCCCTATTATTAATACCCCTAGCCCCAACACTATGAACCATCACCTAGGGACTTAGGTTAGCACA---AACCAAGGGCCTTCAAAGCCCCAAA----CAAGAGACCACTCTTAGCCCCT-GAAGGCCTGTAAAACTCTAACCTAC-----------------------------------------------------------------------------------------------------------------------------------------------------------------------------------------------------------------------------------------------------------------------------------------------------------------
>WAMR166629_NA_MH464727_incognita
-------------------------TAATCTGATCTATCCTAATCACAAGCCTATCCACCAGTACTATCATCACTATAAGCAGCCACCACTGACTACTAGCCTGACTAGGACTAGAATTAAACACCCTAAGCATCCTACCAATCACCATAAAACCACATCACCCACGAGCAACAGAAGCAACCATAAAATATTTCCTAGTACAAACCCTAGCCGCCACCCTAATCCTATTCTCAAGCACACTCAATGCATGACAGACAGGCCTTTGAACAATAGAAAACCTAACCCCCCACACAGCGACCATTATCGCCATGGCCACCATGCTAAAACTAGGAGCAGCACCAGTACACCTATGATACCCAGAAGTACTACAAGGAACAACACTAAACACCGCACTCCTTATCTCAACCTGACAAAAACTAGCCCCACTAACCCTCCTATACATAATACACACCCACCTCCCCACCAATCTATTACTAACAACAGGACTACTATCCACCATCGTGGGTGGACTGGCCGGATTAAACCAAACACAAACACGCAAGATTATAGCTCACTCATCAATCGCCCATATAGGCTGGGTCTTAATCGCACTTACACTAAGCCCACAACTAACCACCCTAACACTATTGACCTACATAATCATAACAACCGCTATATTCTACAAACTGCACGCCTCCACAACAAAAACAATCTCTGACATAGGAACCGCCTGATCAACATCACCAACAATAATAACACTAGCCCTACTAACACTCACATCCCTAGGAGGCCTACCCCCATTAACAGGCTTCATACCAAAACTACTAATCCTAAATGAACTCACCATAAAACCACTACTACCCCTAGCCACAACACTGGCTCTAGCGAGCCTTCCAAGCCTATTCTTTTACATACGAATAGCATACACAACTACACTAACCACCCCCCCCAATACAACCAACACCGAACATAAATGACGCTTCAAAACTACACCCACACC------ATCACCAACAACAGCTCTTGCCCTATTATTAATACCCCTAGCCCCAACACTATGAACCATCACCTAGGGACTTAGGTTAGCACA---AACCAAGGGCCTTCAAAGCCCCAAA----CAAGAGACCACTCTTAGCCCCT-GAAGGCCTGTAAAACTCTAACCTAC-----------------------------------------------------------------------------------------------------------------------------------------------------------------------------------------------------------------------------------------------------------------------------------------------------------------
>WAMR99134_NA_MH464743_incognita
-------------------------TAATCTGATCAATCCTAATCACAAGCCTATCCACCAGTACTATCATCACTATAAGCAGCCACCACTGACTACTAGCCTGACTAGGACTAGAATTAAACACCCTAAGCATCCTACCAATCACCATAAAACCACATCACCCACGAGCAACAGAAGCAACCATAAAATATTTCTTAGTACAAACCCTAGCCGCCACCCTAATCCTATTCTCAAGCACACTCAATGCATGACAGACAGGCCTTTGAACAATAGAAAACCTAACCCCCCACACAGCGACCATTATCGCCATGGCCACCATGCTAAAACTAGGAGCAGCACCAGTACACCTATGATACCCAGAAGTGCTACAAGGAACAACACTAAACACCGCACTCCTTATCTCAACCTGACAAAAACTAGCCCCACTAACCCTCCTATACATAATACACACCCACCTCCCCACCAATCTATTACTAACAACAGGACTACTATCCACCATCATGGGTGGACTGGCCGGATTAAACCAAACACAAACACGCAAGATTATAGCTCACTCATCAATCGCCCATATAGGCTGGATCTTAATCGCACTTACACTAAGCCCACAACTAACCACCCTAACACTATTGACCTACATAATCATAACAACCGCTATATTCTACAAACTGCACGCCTCCATAACAAAAACAATCTCTGACATAGGAACCGCCTGATCAACATCACCAACAATAATAACACTAGCCCTACTAACACTCACATCCCTAGGAGGCCTACCCCCATTAACAGGCTTCATACCAAAACTACTAATCCTAAATGAACTCACCATAAAACCACTACTACCCCTAGCCACAACACTGGCTCTAGCGAGCCTTCCAAGCCTATTCTTTTACATACGAATAGCATACACAACTACACTAACCACCCCCCCCAATACAACCAACACCGAACATAAATGACGCTTCAAAACTACACCCACACC------ATCACCAACAACAGCCCTTGCCCTATTATTAATACCCCTAGCCCCAACACTATGAACCATCACCTAGGGACTTAGGTTAGCACA---AACCAAGGGCCTTCAAAGCCCCAAA----CAAGAGACCACTCTTAGCCCCT-GAAGGCCTGTAAAACTCTAACCTAC-----------------------------------------------------------------------------------------------------------------------------------------------------------------------------------------------------------------------------------------------------------------------------------------------------------------
>WAMR114923_NA_JX946915_incognita
ACCCCTCCTCTACTAATAAACCCAGTAATCTGATCTATCCTAATCACAAGCCTATCCACCAGTACTATCATCACTATAAGCAGCCACCACTGACTACTAGCCTGACTAGGACTAGAATTAAACACCCTAAGCATCCTACCAATCACCATAAAACCACATCACCCACGAGCAACAGAAGCAACCATAAAATATTTCCTAGTACAAACCCTAGCCGCCACCCTAATCCTATTCTCAAGCACACTCAATGCATGACAGACAGGCCTTTGAACAATAGAAAACCTAACCCCCCACACAGCGACCATTATCGCCATGGCCACCATGCTAAAACTAGGAGCAGCACCAGTACACCTATGATACCCAGAAGTACTACAAGGAACAACACTAAACACCGCACTCCTTATCTCAACCTGACAAAAACTAGCCCCACTAACCCTCCTATACATAATACACACCCACCTCCCCACCAATCTATTACTAACAACAGGACTACTATCCACCATCGTGGGTGGACTGGCCGGATTAAACCAAACACAAACACGCAAGATTATAGCTCACTCATCAATCGCCCATATAGGCTGAGTCTTAATCGCACTTACACTAAGCCCACAACTAACCACCCTAACACTATTGACCTACATAATCATAACAACCGCTATATTCTACAAACTGCACGCCTCCACAACAAAAACAATCTCTGACATAGGAACCGCCTGATCAACATCACCAACAATAATAACACTAGCCCTACTAACACTCACATCCCTAGGAGGCCTACCCCCATTAACAGGCTTCATACCAAAACTACTAATCCTAAATGAACTCACCATAAAACCACTACTACCCCTAGCCACAACACTGGCTCTAGCGAGCCTTCCAAGCCTATTCTTTTACATACGAATAGCATACACAACTACACTAACCACCCCCCCCAATACAACCAACACCGAACATAAATGACGCTTCAAAACTACACCCACACC------ATCACCAACAACAGCTCTTGCCCTATTATTAATACCCCTAGCCCCAACACTATGAACCATCACC---------------------------------------------------------------------------------------------------------------------------------------------------------------------------------------------------------------------------------------------------------------------------------------------------------------------------------------------------------------------------------------------------------------------
>SAMAR51962_ABTC39071_GQ257769_minuta
--------------------------------------------------------------------------------------------------------------------------------------------------------------------------------------------ATACTTCCTCGTACAAGCACTAGCTGCTTCCTTAATACTATTCGCATGTACACTAAATGCCTGACAAACAGGCCTATGAAGCACCACTAACCAAGCCCCGACTACTACAGCCATTATCACTATAGCAATCCTAATAAAACTAGGAGCAGCACCGGCACACCTATGATACCCAGACGTACTGCAAGGTACCACACTAAGCACAGCACTACTAGTGTCCACCTGACAAAAAATTGCACCTCTAACCCTTCTATACATGATATACACCAGCCTCCCCACAGACCTCCTACTACTAACAGGCTTACTGTCAGCGCTACTAGGTGGCTGAGCCGGACTTAACCAAACACAAACACGAAAAATTATGGCTCACTCATCAATCGCCCACATAGGATGAATCCTGGTAGCGCTGACAGTAAGCCCCCAACTAACAACACTTACAATAATAACCTACATAGTAATAACAACCACCATATTCTCCACAATAAACACCCACACAACAAAAACCATCTCTGACATAGGAACCGTTTGATCCATGTCCCCCACAACAATAACCCTGACCCTCCTAACACTCACATCATTAGGAGGCCTCCCCCCACTAACAGGATTCATACCAAAACTACTAATCCTAAACGAACTTACCACAAAACCTTTACTAACCATAGCCACAGCCCTAGCCCTTGCCAGCCTACCAAGCCTATTCTTCTACATTCGAATGGCCTACACAACAACACTCACCACCCCCCCAAATACAACCAACACCGAACATAA----------------------------------------------------------------------------------------------------------------------------------------------------------------------------------------------------------------------------------------------------------------------------------------------------------------------------------------------------------------------------------------------------------------------------------------------------------------------------------------------------------------------
>SAMAR51832_ABTC38899_GQ257771_minuta
--------------------------------------------------------------------------------------------------------------------------------------------------------------------------------------------ATACTTCCTCGTACAAGCACTAGCTGCTTCCTTAATACTATTCGCATGTACACTAAATGCCTGACAAACAGGCCTATGAAGCACCACTAACCAAACCCCGACTACTACAGCCATTATCACTATAGCAATCCTAATAAAACTAGGAGCAGCACCGACACACCTATGATACCCAGACGTACTTCAAGGTACCACACTAAGCACAGCACTACTAGTGTCCACCTGACAAAAAATTGCACCTCTAACCCTTCTATACATGATATACACCAGCCTCCCCACAGACCTCCTACTACTAACAGGCTTACTGTCAGCGCTACTAGGTGGCTGAGCCGGACTTAACCAAACACAAACACGAAAAATTATGGCTCACTCATCAATCGCCCACATAGGATGAATCCTGGTAGCGCTGACAGTAAGCCCCCAACTAACAACACTTACAATAATAACCTACATAGTAATAACAACCACCATATTCTCCACAATAAACACCCACACAACAAAAACCATCTCTGACATAGGAACCGTTTGATCCATGTCCCCCACAACAATAACCCTGACCCTCCTAACACTCACATCATTAGGAGGCCTCCCCCCACTAACAGGATTCATACCAAAACTACTAATCCTAAACGGACTTACCACAAAACCTTTACTAACCATAGCCACAGCCCTAGCCCTTGCCAGCCTACCAAGCCTATTCTTCTACATTCGAATGGCGTACACAACAACACTCACCACCCCCCCAAATACAACCAACACCGAACATAA----------------------------------------------------------------------------------------------------------------------------------------------------------------------------------------------------------------------------------------------------------------------------------------------------------------------------------------------------------------------------------------------------------------------------------------------------------------------------------------------------------------------
>SAMAR51912_ABTC38986_GQ257772_minuta
--------------------------------------------------------------------------------------------------------------------------------------------------------------------------------------------ATACTTCCTAGTACAAGCGCTAGCTGCCTCCCTAATCCTTTTCGCATGTACACTAAATGCCTGACAAACAGGCCTATGAAGTACCACAAACCAAACCCCAACTACAACAACCATTATCACTATAGCAATCCTACTAAAATTAGGGGCAGCACCAACACACCTATGATACCCAGACGTACTTCAAGGCACCACACTAAACACAGCACTACTAGTATCTACTTGACAAAAACTTGCACCTCTGACCCTACTATACATGATACACACCAGCCTCCCCACAGACCTCCTACTACTAACAGGCCTACTATCAGCACTACTAGGTGGCTGAGCCGGACTAAACCAAACACAAACACGAAAAATCATGGCCCACTCATCAATCGCCCACATAGGATGAATCCTAATTGCACTAACAGCAAGCCCCCAACTAACAACACTAACCATAATAACCTACATAGTAATAACAGCCACCATATTCTCCACAATAAACACCCACACAACAAAGACCATCTCTGACATAGGAACCGTTTGATCCATAACCCCCACAACAATAACCCTGACCCTACTAACACTCACATCACTAGGAGGCCTGCCCCCACTAACTGGATTCATACCAAAACTACTAATCCTAAACGAACTTACCACGAAACCTTTACTAACCTTGGCCACAACCCTAGCCCTTGCCAGCCTACCAAGCCTATTCTTCTACATTCGAATGGCTTACACAACAACACTCACTACCCCCCCAAATACAACCAACACCGAACATAA----------------------------------------------------------------------------------------------------------------------------------------------------------------------------------------------------------------------------------------------------------------------------------------------------------------------------------------------------------------------------------------------------------------------------------------------------------------------------------------------------------------------
>novoucher_ABTC06817_GQ257776_minuta
--------------------------------------------------------------------------------------------------------------------------------------------------------------------------------------------ATACTTCCTCGTACAAGCACTAGCTGCTTCCTTAATACTATTCGCATGTACACTAAATGCCTGACAAACAGGCCTATGAAGCACCACGAACCAAACCCCGACTACTACAGCCATTATCACTATAGCAATCCTAATAAAACTAGGAGCAGCACCGGCACACCTATGATACCCAGACGTACTTCAAGGTACCACACTAAACACAGCACTACTAGTGTCTACCTGACAAAAAATTGCACCTCTGACCCTTCTATACATGATATACACCAGCCTCCCCACAGACCTCCTACTACTAACCGGCTTACTGTCAGCGCTACTAGGTGGCTGAGCCGGACTTAACCAAACACAAACACGAAAAATTATGGCTCACTCATCAATCGCCCACATAGGATGAATCCTAGTAGCGCTGACAGTAAGCCCCCAACTAACAACACTTACAATAATAACCTACATAGTAATAACAACCACCATATTCTCCACAATAAACACCCACACAACAAAAACCATCTCTGACATAGGAACCGTTTGATCCATGTCCCCCACAACAATAACCCTGACCCTCCTAACACTCACATCATTAGGAGGCCTCCCCCCACTAACAGGATTCATACCAAAACTACTAATCCTAAACGAACTTACCACAAAACCTTTACTAACCATAGCCACAGCCCTAGCCCTTGCCAGCCTACCAAGCCTATTCTTTTACATTCGAATGGCGTGCACAACAACACTCACCACCCCCCCAAATACAACCAACACCGAACATAA----------------------------------------------------------------------------------------------------------------------------------------------------------------------------------------------------------------------------------------------------------------------------------------------------------------------------------------------------------------------------------------------------------------------------------------------------------------------------------------------------------------------
>novoucher_ABTC06813_GQ257778_minuta
-----------------------------------------------------------------------------------------------------------------------------------------------------------------------------------------------CTTCCTCGTACAAGCACTAGCTGCCTCCTTAATCCTATTTGCATGCACACTAGATGCTTGACAAACAGGCATATGAAGCACCACGAACCAAACCCCAACTACAGCAGCCATTATCACCATGGCAATCCTAATAAAATTAGGAGCAGCACCAGCACACCTATGATACCCAGACGTACTTCAAGGTACCACACTAAACACAGCACTACTAGTGTCTACTTGACAAAAACTTGCACCTCTGACCCTACTATACATGATATACACTAGCCTCCCCGCAAACCTACTACTACTAACAGGCCTACTGTCAGCGCTACTGGGCGGCTGAGTCGGACTAAACCAAACACAAACACGAAAAATTATGGCTCACTCATCAATCGCCCACATAGGATGAATCCTAGTAGCGCTGACAATAAGCCCCCAACTAACAACACTTACAATAATAACCTACATAGTAATAACCACCACCATATTCTCCACAATAAACACCTACACAACAAAAACCATCTCTGACATAGGAACAGTTTGATCCATATCCCCCGCAACAATAACTCTGACCCTCCTAACACTCACATCATTAGGAGGCCTCCCCCCACTAACAGGGTTCATACCAAAACTACTAATCCTAAACGAACTTACCACAAAACCTTTACTAACCCTAGCCACAGCCCTAGCCCTTGCCAGCCTACCAAGCCTGTTCTTCTACATTC--------------------------------------------------------------------------------------------------------------------------------------------------------------------------------------------------------------------------------------------------------------------------------------------------------------------------------------------------------------------------------------------------------------------------------------------------------------------------------------------------------------------------------------------------------------------------------
>SAMAR28201_ABTC52478_GQ257782_minuta
--------------------------------------------------------------------------------------------------------------------------------------------------------------------------------------------ATACTTCCTAGTACAAGCGCTAGCTGCCTCCCTAATCCTTTTCGCATGTACACTAAATGCCTGACAAACAGGCCTATGAAGTACCACAAACCAAACCCCAACTACAACAACCATTATCACTATAGCAATCCTACTAAAATTAGGAGCAGCACCAACACACCTATGATACCCAGATGTACTTCAAGGCACCACACTAAACACAGCACTACTAGTATCTACTTGACAAAAACTTGCACCTCTGACCCTACTATACATGATACACACCAGCCTCCCCACAGACCTCCTACTACTAACAGGCCTACTATCAGCACTACTAGGTGGCTGAGCCGGACTAAACCAAACACAAACACGAAAAATCATGGCCCACTCATCAATCGCCCACATAGGATGAGTCCTAATTGCACTAACCGCAAGCCCCCAACTAACAACACTAACCATAATAACCTACATAGTAATAACAGCCACCATATTCTCCACAATAAACACCCACACAACAAAGACCATCTCTGACATAGGAACCGTCTGATCCATATCCCCCACAACAATATCCCTGACCCTACTAACACTCACATCATTAGGAGGCCTGCCCCCACTAACAGGCTTCATACCAAAACTACTAATCCTAAATGAACTCACCACAAAACCCTTACTCACCTTAGCCACAGCCCTAGCCCTAGCCAGCATACCAAGCCTATTCTTTTACATTCGAATAGCCTACACAACAACACTCACCACACCCCCAAATACAACCAACACCGAACATAA----------------------------------------------------------------------------------------------------------------------------------------------------------------------------------------------------------------------------------------------------------------------------------------------------------------------------------------------------------------------------------------------------------------------------------------------------------------------------------------------------------------------
>SAMAR50277_ABTC38215_GQ257796_minuta
--------------------------------------------------------------------------------------------------------------------------------------------------------------------------------------------ATACTTCCTCGTACAAGCACTAGCTGCCTCCTTAATCCTTTTCGCATGTACACTAAATGCCTGACAAACCGGCCTATGAAGTACCACAAACCAAACCCCAACTACAACAACCATTATCACCATAGCAATCCTACTAAAACTAGGCGCAGCACCAACACACCTATGATACCCAGACGTACTTCAAGGCACCACACTAAACACAGCACTACTAGTATCTACTTGACAAAAACTTGCACCTCTGACCCTACTATACATGATACACACCAGCCTCCCCACAAACCTCCTACTACTAACAGGCTTACTATCAGCACTACTAGGAGGCTGAGCCGGACTAAACCAAACACAAACACGAAAAATCATGGCCCACTCATCAATCGCCCACATAGGATGAATCCTAATCGCACTAACAGCAAGCCCCCAATTAACAACACTAACCACAATAACCTACATAGTAATAACAGCCACCATATTCTCCACAATAAACACCCACACAACAAAGACCATCTCTGACATAGGAACCGTTTGATCCATAGCCCCCACAACAATAACCCTGACCCTACTAACACTCACATCACTAGGAGGCCTACCCCCACTAACTGGATTCATACCAAAACTACTAATCCTAAACGAACTTACCACGAAACTTTTACTAACCTTGGCCACAGCCCTAGCCCTTGCCAGCCTACCAAGCCTATTCTTCTACATTCGAATGGCTTACACAACAACACTCACTACCCCCCCAAATACAACCAACACCGAACATAA----------------------------------------------------------------------------------------------------------------------------------------------------------------------------------------------------------------------------------------------------------------------------------------------------------------------------------------------------------------------------------------------------------------------------------------------------------------------------------------------------------------------
>CM1293_ABTC31290_GQ257799_minuta
--------------------------------------------------------------------------------------------------------------------------------------------------------------------------------------------ATACTTCCTCGTACAAGCACTAGCTGCCTCCTTAATCCTTTTCGCATGTACACTAAATGCCTGACAAACCGGCCTATGAAGTACCACAAACCAAACCCCAACTACAACAACCATTATCACCATAGCAATCCTACTAAAACTAGGCGCAGCACCAACACACCTATGATACCCAGACGTACTTCAAGGCACCACACTAAACACAGCACTACTAGTATCTACTTGACAAAAACTTGCACCTCTGACCCTACTATACATGATACACACCAGCCTCCCCACAAACCTCCTACTACTAACAGGCTTACTATCAGCACTACTAGGAGGCTGAGCCGGACTAAACCAAACACAAACACGAAAAATCATGGCCCACTCATCAATCGCCCACATAGGATGAATCCTAATCGCACTAACAGCAAGCCCCCAATTAACAACACTAACCACAATAACCTACATAGTAATAACAGCCACCATATTCTCCACAATAAACACCCACACAACAAAGACCATCTATGACATAGGAACCGTTTGATCCATAGCCCCCACAACAATAACCCTGACCCTACTAACACTCACATCACTAGGAGGCCTACCCCCACTAACTGGATTCATACCAAAACTACTAATCCTAAACGAACTTACCACGAAACTTTTACTAACCTTGGCCACAGCCCTAGCCCTTGCCAGCCTACCAAGCCTATTCTTCTACATTCGAATGGCTTACACAACAACACTCACTACCCCCCCAAATACAACCAACACCGAACATAA----------------------------------------------------------------------------------------------------------------------------------------------------------------------------------------------------------------------------------------------------------------------------------------------------------------------------------------------------------------------------------------------------------------------------------------------------------------------------------------------------------------------
>SAMAR53006_ABTC74186_GQ257802_minuta
--------------------------------------------------------------------------------------------------------------------------------------------------------------------------------------------ATACTTCCTCGTACAAGCACTAGCTGCTTCCTTAATACTATTCGCATGTACACTAAATGCCTGACAAACAGGCCTATGAAGCACCACGAACCAAACCCCGACTACTACAGCCATTATCACTATAGCAATCCTAATAAAACTAGGAGCAGCACCGGCACACCTATGATACCCAGACGTACTTCAAGGTACCACACTAAACACAGCACTACTAGTGTCTACCTGACAAAAAATTGCACCTCTGACCCTTCTATACATGATATACACCAGCCTCCCCACAGACCTCCTACTACTAACAGGCCTACTGTCAGCGCTGCTAGGTGGCTGGGCCGGACTTAACCAAACACAAACACGAAAAATTATGGCCCACTCATCAATCGCCCACATAGGATGAATCCTAGTAGCGCTGACAGTAAGCCCCCAACTAACAACACTTACAATAATAACCTACATAGTAATAACAACCACCATATTCTCCACAATAAACACCCACACAACAAAAACCATCTCTGACATAGGAACCGTTTGATCCATATCCCCCACAACAATAACCCTGACCCTCCTAGCACTCACATCATTAGGAGGCCTCCCCCCACTAACAGGATTCATACCAAAACTACTAATCCTAAACGAACTTACCACAAAACCTTTACTAACCATAGCCACAGCCCTAGCCCTTGCCAGCCTACCAAGCCTATTCTTCTACATTCGAATGGCCTACACAACAACACTCACCACCCCCCCAAATACAACCAACACCGAACATAA----------------------------------------------------------------------------------------------------------------------------------------------------------------------------------------------------------------------------------------------------------------------------------------------------------------------------------------------------------------------------------------------------------------------------------------------------------------------------------------------------------------------
>AMS136026_NA_JN393916_minuta
---------------------------------------------------------------------ATCACCATACCTAACCATCACTGAATACTAGCCTGACTGGGACTAGAACTAAATACCCTAAGCATCCTACCAATCACCATGAAACTACATCACCCMCGCGCAACTGAAGCAACTACAAAATACTTTCTAGTACAGGCACTGGCCGCCTCCCTAATCCTATTCGCATGTACATTAAACTCCTGACAAACAGGCCTATGAAGCACCACAAACCAAACCCCGACTACAACAGCCATTATCACCATAGCAGTGCTACTAAAACTAGGCGCAGCACCAACACACCTCTGATACCCAGATGTACTTCAAGGTACTACACTAAACACAGCACTGCTAGTCTCTACTTGACAAAAACTTGCACCTCTAACCCTGCTATACATAATACACACCAGCCTCCCCACAAACCTCCTACTAACAACAGGCCTACTATCAGCACTACTAGGTGGCTGAGCCGGACTAAACCAAACACAAACACGAAAAATCATGGCTCACTCATCAATCGCCCACATAGGATGAATTCTAATTGCACTCACAGCAAGCCCCCAACTAACAACACTAACTATAATAATCTACATAGTAATAACAACCACCATGTTCTTCACATTAAACACCCACACAACAAAAACCATCTCTGACATAGGAACCATTTGATCTATATCCCCAACAACAATAACCCTGACCCTCCTAACACTCACATCATTAGGAGGCCTCCCCCCACTAACAGGGTTTATACCAAAACTGCTAATCCTAAATGAACTTACCACGAAACCTCTTCTCATCTTGACCACAGCCCTAGCCCTTGCCAGCCTACCAAGCCTATTCTTCTACATTCGAATGGCCTACATAACAACACTCACCACACCACCAAATACAACCAACACCGAACATAAATGACGCTTTAAACCAACATCCCCCCAATCCCCAACACCAATAATAACCCTCGCACTACTAACAACACCCCTCACCCCAATACTATACACAACAACCTAGGAACTTAGGTTA-AACA-CAAACCCGGAGCCTTCAAAGCCCCAAA----CAAGCCCAACTGCTTAGTCCCT-GAAGGCCTGTAAAACTCTAATATACATCTCCTGAATGCAACTCAGACACTTTAATTAAGCTAAAGCCTCTCTAGACCGACGGGCCTCGATCCCGTAAATCGCTAGTTAACAACCAGCCGCCCAATCCAGCGGGCTTCAACCTATCTTCTCCCGTTTGGTTTAAAACGGGAGAAGCCCCGGCACCTGTTGGGGTGCGTCTCCAAATTTGCATTTTGGTGTGCTTCACCTCTGAGGCTTGGTAACAGGACCTTCCTAACCCGGTCCCTCTATCGAGGCTACAACTCGCCGCTTGGCTCTCGGCCATGATACCCGTGACCCTAACCCGCTGTT
>SAMAR52366_ABTC39325_JQ319555_minuta
----------------------------TTTGATCAATCCTTATTACAAGCCTCTCTGCCAGCACCATCATCACCATAGCCAGCCATCACTGAATACTGGCCTGACTAGGACTAGAACTAAACACCCTAAGCATCTTACCAATCACCATAAAACTTCACCACCCCCGAGCAACTGAGGCAACTATAAAATACTTCCTCGTACAAGCACTAGCTGCTTCCTTAATACTATTCGCATGTACACTAAATGCCTGACAAACAGGCCTATGAAGCACCACGAACCAAACCCCGACTACTACAGCCATTATCACTATAGCAATCCTAATAAAACTAGGAGCAGCACCGGCACACCTATGATACCCAGACGTACTTCAAGGTACCACACTAAACACAGCACTACTAGTGTCTACCTGACAAAAAATTGCACCTCTGACCCTTCTATACATGATATACACCAGCCTCCCCACAGACCTCCTACTACTAACCGGCTTACTGTCAGCGCTACTAGGTGGCTGAGCCGGACTTAACCAAACACAAACACGAAAAATTATGGCTCACTCATCAATCGCCCACATAGGATGAATCCTAGTAGCGCTGACAGTAAGCCCCCAACTAACAACACTTACAATAATAACCTACATAGTAATAACAACCACCATATTCTCCACAATAAACACCCACACAACAAAAACCATCTCTGACATAGGAACCGTTTGATCCATGTCCCCCACAACAATAACCCTGACCCTCCTAACACTCACATCATTAGGAGGCCTCCCCCCACTAACAGGATTCATACCAAAACTACTAATCCTAAACGAACTTACCACAAAACCTTTACTAACCATAGCCACAGCCCTAGCCCTTGCCAGCCTACCAAGCCTATTCTTCTACATTCGAATGGCCTACACAACAACACTCACCACCCCCCCAAATACAACCAACACCGAACATAAATGACGCTTTAAACCAACATCTCCCCCGCTCCCTACACCAATAACAACCCTCGCACTACTAACAACGCCCCTAACCCCAATACTATACACAACAACTTAGGAACTT------------------------------------------------------------------------------------------------------------------------------------------------------------------------------------------------------------------------------------------------------------------------------------------------------------------------------------------------------------------------------------------------------------
>REG64430_NA_JQ319584_minuta
---------------------------ATTTGATCAATCCTTATTACAAGCCTTTCTGCCAGCACCATCATCACCATAGCCAGCCATCACTGAATACTGGCCTGACTAGGACTAGAACTAAACACCCTAAGCATCTTACCAATCACCATAAAACTTCACCACCCCCGAGCAACTGAGACAACTATAAAATACTTCCTCGTACAAGCACTAGCTGCTTCCTTAATACTATTCGCATGTACACTAAATGCCTGACAAACAGGCCTATGAAGCACCACTAACCAAACCCCGACTACTACAGCCATTATCACTATAGCAATCCTAATAAAACTAGGAGCAGCACCGACACACCTATGATACCCAGACGTACTTCAAGGTACCACACTAAGCACAGCACTACTAGTGTCCACCTGACAAAAAATTGCACCTCTAACCCTTCTATACATGATATACACCAGCCTCCCCACAGACCTCCTACTACTAACAGGCTTACTGTCAGCGCTACTAGGTGGCTGAGCCGGACTTAACCAAACACAAACACGAAAAATTATGGCTCACTCATCAATCGCCCACATAGGATGAATCCTGGTAGCGCTGACAGTAAGCCCCCAACTAACAACACTTACAATAATAACCTACATAGTAATAACAACCACCATATTCTCCACAATAAACACCCACACAACAAAAACCATCTCTGACATAGGAACCGTTTGATCCATGTCCCCCACAACAATAACCCTGACCCTCCTAACACTCACATCATTAGGAGGCCTCCCCCCACTAACAGGATTCATACCAAAACTACTAATCCTAAACGGACTTACCACAAAACCTTTACTAACCATAGCCACAGCCCTAGCCCTTGCCAGCCTACCAAGCCTATTCTTCTACATTCGAATGGCCTACACAACAACACTCACCACCCCCCCAAATACAACCAACACCGAACATAAATGACGCTTTAAACCAACATCTCCCCCGCTCCCTACATCAATAACAACCCTCGCACTACTAACAACGCCCCTAACCCC----------------------------------------------------------------------------------------------------------------------------------------------------------------------------------------------------------------------------------------------------------------------------------------------------------------------------------------------------------------------------------------------------------------------------------------
>novoucher_ABTC29239_KJ025248_minuta
------------------------------------------------------------------------------------------------CTAGCCTGACTTGGATTAGAACTAAACACCCTAAGCATCCTACCGATCGCCATGAAGCTACATCACCCCGGGGCAACTGAAGCAACTACAAAATACTTTCTAGTACAAGCACTAGCTGCCTCCATAATCCTATTCGCATGTACACTAGACTCCTGACAAACAGGCCTATGAAGCACCACAAACCAGACCCCAACCACAACAGCCATTATCACCATAGCAGTCCTACTAAAATTAGGAGCAGCACCAACACACCTGTGATACCCAGATGTGCTTCAAGGCACCACACTAAACACAGCCCTACTAGTATCTACTTGACAAAAACTCGCACCCCTAACCCTACTATATATAATACACACCAGCCTCCCCACAAACCTCCTATTACTAACAGGATTACTATCAGCGCTACTAGGCGGCTGAGCCGGACTAAACCAAACACAAACACGAAAAATCATGGCTCACTCATCAATCGCCCACATAGGATGAATCCTAATTGCACTCACAACAAACCCCCAACTAACAACGCTAACTATAATTACCTACATGACAATAACAACCGCCATATTCTTCACATTAAATACCCACACAACAAAAACCATCTCTGACATAGGGACCGTCTGATCCATGTCCCCAACAACAATAACCCTGACCCTCCTAACACTCACATCATTAGGAGGCCTTCCCCCACTAACAGGATTCATACCAAAACTGCTAATCCTAAATGAACTTACCACAAAACCCCTGCTCATCCTAGCCACAGCCATAGCCCTTGCCAGCCTCCCAAGCCTATTCTTCTACATTCGAATTGCGTATACAGCAACACTAACCACACCGCCAAATACAGCCAACACTGAACACAAATGACGATTTAAGCCAACAGCCCCACCATCCCAAACACCAATAATAAGCCTTGGGGTACTAATAATACCCCTCACTCCAATACTATACACAACAGTC---------------------------------------------------------------------------------------------------------------------------------------------------------------------------------------------------------------------------------------------------------------------------------------------------------------------------------------------------------------------------------------------------------------------
>SAMAR38830_ABTC12100_KJ025263_minuta
------------------------------------------------------------------ATCATCACCATGGCCAGCCATCACTGAATACTAGCCTGACTAGGACTAGAACTAAATACCCTAAGCATCTTACCAATCACCATGAAACTACACCACCCCCGAGCAACGGAAGCAACTATAAAATATTTCCTAGTACAAGCACTCGCTGCCTCCATAATTCTTTTCGCATGCACACTAAATGCCTGACAGACAGGCCTATGAAACACCACAGGCCCAACCCCAACTACAACAGCCATTATCACCATAGCAGCCCTACTAAAACTAGGAGCAGCACCAACACACCTATGATACCCAGATGTGCTTCAAGGTACCACAATGAACACAGCACTACTACTATCCACTTGACAAAAAATTGCACCTCTGACTTTACTATACATGATACACACCAACCTACCCACAAACCTCCTACTACTAACAGGCCTACTATCAGCACTACTAGGCGGCTGAGCCGGACTAAACCAAACACAAACACGAAAAATCATGGCCCACTCATCAATCGCCCACATAGGATGAATTCTAATTGCACTAACAACGAGCCCCCAACTAACAACACTAACCATAATAACCTACATGGTAATAACAACCACCATATTCTCCACATTAAACGCTCACACAACAAAAACCATCTCTGACATAGGAACCACATGATCCATATCCCCCACAACAATAACCCTGACCCTACTAGCCCTCACATCATTAGGAGGGCTGCCACCACTAACAGGGTTTATACCAAAACTACTAATCCTAAATGAACTTACCACAAAACCTCTACTTATCCTAGCCCTAGCCCTGGCCCTTGCCAGCCTACCAAGCCTATTCTTCTATATTCGAATAGCCTACACAACAACACTCATCACCCCCCCAAACACAACCAACACCGAACATAAATGACGCTTTAAATCAACATGCCCCCCACTCCAAACACCAATGACAACCCTCGCACTACTAATAACCCCCCTAACCCCGATACTATACACAACAACT---------------------------------------------------------------------------------------------------------------------------------------------------------------------------------------------------------------------------------------------------------------------------------------------------------------------------------------------------------------------------------------------------------------------
>NTMR13645_ABTC61704_KJ025265_minuta
---------------------------------------------------CTATCTACCAGCACCATCATCACAATAGCCAGCCATCACTGAATACTAGCCTGACTAGGACTAGAACTAAATACCCTAAGCATCTTACCAATCACCATAAAACTACACCACCCCCGAGCAACTGAAGCAACTATAAAATATTTCCTAGTACAAGCACTAGCTGCCTCCATAATCCTATTCGCATGCACACTAAATGCCTGACAAACAGGCCTATGAAGCACCACAAACCAAACCCCGACTACAACAGCCATCATCACCATAGCAGCCCTAATAAAACTAGGAGCAGCACCAACACACCTATGATACCCAGATGTACTTCAAGGTACCACACTAAACACAGCCCTCCTGCTATCTACTTGACAAAAACTTGCACCCCTGGCCCTCCTATATATAATACACACCAACCTACCCACAAACCTCCTACTACTAACAGGCCTACTATCAACACTACTGGGTGGCTGAGCCGGACTAAACCAAACACAAACACGAAAAATCATAGCCCACTCATCAATCGCCCACATGGGATGAATCCTAATTGCACTAACAACAAACCCCCAACTCACAACACTAACCATAATAACCTATGTAGTAATAACAGCTGCCATGTTCTTCACACTAAACACCTACACAACAAAAACCATCTCTGACATAGGAACCATCTGATCCATGTCCCCCACAACAATAACCCTAACCCTTCTAACCCTCACATCACTAGGAGGACTCCCACCACTAACAGGATTTATGCCAAAACTACTAATCCTAAATGAACTTACCACAAAACCTCTATTAACCTTTACCACAACCCTAGCCCTTGCCAGCCTACCAAGCCTATTTTTCTACATTCGAATAGCCTACACAACAACACTAACCACCCCCCCAAACACAACCAACAC-GAACATAAATGACGCTTTAAATCAACCCATCCCCCACTCCCAACACCAATTACAACCCTCGCACTACTTACACTACCCCTTACCCCAATACTATATACAACAACCT--------------------------------------------------------------------------------------------------------------------------------------------------------------------------------------------------------------------------------------------------------------------------------------------------------------------------------------------------------------------------------------------------------------------
>SAMAR42789_ABTC9031_KJ025267_minuta
---------------------------------------------------------------------------------------------------GCCTGATTAGGACTAGAACTAAATACCCTAAGCATCTTACCAATCACCATAAAACTACACCACCCCCGCGCAACTGAAGCCACTATAAAATACTTCCTCGTACAAGCACTAGCTGCCTCCATAATCCTATTCGCATGTACACTAAATGCCTGACAAACAGGCCTATGAAGCACAACAAGCCAAACCCCGACCACAACAGCCATTATCACCATAGCAATCCTTTTAAAACTAGGAGCAGCACCAGCACACCTATGATATCCAGACGTACTTCAAGGTACCACACTTAATACAGCACTCCTAGTATCCACGTGACAAAAACTTGCTCCCCTATCCCTACTATACATGATACACACCAGCCTTCCCACAAACCTCCTACTACTAACAGGTCTACTATCAGCCCTGCTCGGCGGCTGAGCCGGACTAAACCAAACACAAACACGAAAAATCATAGCCCACTCATCAATCGCCCACATGGGATGAATCCTAATCGCACTCACAACAAACCCCCAACTAACAACACTAACCATAATAACCTACATAACAATAACAACTGCCATATTCTTCACACTAAACACTCACAAAACAAAAACCATCCCTGACATAGGAACCGCCTGATCCATATCCCCCACAACAATAACCCTGACCCTCCTAACACTCACATCATTAGGAGGACTTCCCCCACTAACAGGATTCATACCAAAACTGCTAATCCTAAATGAACTAACCACAAAACCCCTACTCACCTTGGCCACAGCCCTAGCACTTGGTAAGTTACCAAGCCTATTCTTGTACACTCGAATAGCCTACACAACAACACTCTACACCCCCCCAAACACTACCAACACCGAACACAAAC-ACGATTCAAATGAACACCCCCCCC-------------------------------------------------------------------------------------------------------------------------------------------------------------------------------------------------------------------------------------------------------------------------------------------------------------------------------------------------------------------------------------------------------------------------------------------------------------------------------------------
>SAMAR55749_ABTC77068_KJ025268_minuta
------------------------------------------------------------------------------------------------------TGACTAGGACTAGAGCTAAATACCCTAAGTATCTTACCAATCACCATAAAACTACACCACCCCGGCGCAACTGAAGCCACTATAAAATACTTCCTCGTACAAGCACTAGCTGCCTCCATAATCCTATTCGCATGACCACTAAATGCCTGACAAACAGGCCTATGAAGCACAACAAGCCAAACCCCGACTACAACAGCTATTATCACCATAGCAATCCTTTTAAAACTAGGAGCAGCACCAACACACCTATGATACCCAGATGTACTTCAAGGCACCACACTAAATACAGCACTCCTAGTATCCACTTGACAAAAACTTGCTCCCCTATCCCTACTATACATGATACACACCAGCCTTCCCACAAACCTCCTACTACTAACAGGCCTACAATCATCACTGCTCGGCGGCTGAGCCGGACTAAACCAAACACAAACACGGAAAATCATAGCCCACTCATCAATCGCCCACATGGGGTGAATCCTAATCGCACAAACAACAAGCCCCCAGCTAACAACACTAACCATAATAACCTACATAACTATACCATCTGCCATATTCTTCACACTAAACACTCACAAAACAAAAACCATCCCTGATATAGGAACCGCCTGATCCATGTCCCCCACAACA---------------------------------------------------------------------------------------------------------------------------------------------------------------------------------------------------------------------------------------------------------------------------------------------------------------------------------------------------------------------------------------------------------------------------------------------------------------------------------------------------------------------------------------------------------------------------------------------------------------------------------------------------------------------------------------------------------------------------------------------------
>SAMAR34248_ABTC11968_KJ025269_minuta
---------------------------------TCAATCCTTATTACAAGCCTGTCTACCAGCACTATCATTACTATAGCCAGCCACCATTGAATACTAGCCTGACTAGGACTAGAGCTAAATACCCTAAGCATCTTACCAATCACCATAAAACTACACCACCCCCGCGCAACTGAAGCCACTATAAAATACTTCCTCGTACAAGCACTAGCTGCCTCCATAATCCTATTCGCATGTACACTAAATGCCTGACAAACAGGCCTATGAAGCACAACAAGCCAAACCCCGACTACAACAGCCATTATCACCATAGCAATCCTTTTAAAACTAGGAGCAGCACCAGCACACCTATGATACCCAGATGTACTTCAAGGCACCACACTAAACACAGCACTCCTAGTATCCACTTGACAAAAACTTGCTCCCCTATCCCTACTATACATAACACACACCAGCCTTCCCACAAACCTCCTACTACTAACAGGCCTACTATCAGCACTGCTCGGCGGCTGAGCCGGACTAAACCAAACACAAACACGAAAAATCATGGCCCACTCATCAATCGCCCACATGGGGTGAATCCTAATCACACTAACAACAAGCCCACAACTAACAACACTAACCATAATAACCTACATAACAATAACAGCTGCCATTTTCTTCACACTAAACACTCACAAAACAAAAACCATCCATGACATAGGAACCGCCTGATCCATGTCCCCCACAACAATAACCCTGGCCCTCCTAACACTCACATCATTAGGAGGACTTCCCCCACTAACAGGATTCATACCAAAACTACTAATCCTAAATGAACTCACCACAAAGCCCCTACTCACCCTAGCCACAACCCTAGCACTTGCTAGCTTACCAAGCCTATTCTTCTACACTCGAATAGCCTACACAACAACACTCACCACCCCCCCAAATACAACCAACACCGAACATAAATGACGCTTTAAATCAACACCCCCCCCACTCCCAACACCAATAACAACCCTCGCACTACTAACAATACCCCTAACCCCAATACTATATACAACAACC---------------------------------------------------------------------------------------------------------------------------------------------------------------------------------------------------------------------------------------------------------------------------------------------------------------------------------------------------------------------------------------------------------------------
>SAMAR42821_ABTC9066_KJ025270_minuta
------------------------------------------------------------------------------------------------------------GGATTAGAACTAAATACCCTAAGTATCTTACCAATCACCATAAAACCACACCACCCCCGCGCAACTGAAGCCACTATAAAATACTTCCTCGTACAAGCACTAGCTGCCTCCATAATCCTATTCGCATGTACACTAAATGCCTGACAAACAGGCCTATGAAGCACAACAAGCCAAACCCCGACTACAACAGCTATTATCACCATAGCAATCCTTTTAAAACTAGGAGCAGCACCAGCACACCTATGATACCCAGATGTACTTCAAGGCACCACACTAAATACAGCACTCCTAGTATCCACTTGACAAAAACTCGCTCCCCTATCCCTACTATACATAATACACACCAGCCTTCCCACAAACCTCCTACTACTAACAGGCCTACTATCAGCACTGCTCGGCGGCTGAGCCGGACTAAACCAAACACAAACACGGAAAATCATAGCCCACTCATCAATCGCCCACATGGGGTGAATCCTAATCACACTAACAACAAGCCCCCAACTAACAACACTAACCATAATAACCTACATAACAATAACAACTGCCATATTCTTCACACTAAACACTCACAAAACAAAAACCATCCCTGACATAGGAACCGCCTGATCCATGTCCCCCACAACAATAACCCTGACCCTCCTAACACTCACATCATTAGGAGGACTTCCCCCACTAACAGGATTCATACCAAAACTACTAATCCTAAATGAACTCACCACAAAACCCCTACTCACCCTAGCCACAACCCTAGCACTTGCTAGCCTACCAAGCCTATTCTTCTACACTCGAATAGCCTACACA-CAACACTCACCACCCCCCCAAATAC-ACCAACACCGAACATTAATGACGCTTTTAATCAACACCCCCTCCACTCCCAACACCAATAACAACCCTCGCACTACTAACAATACCCCTAACCCCAATACTATATACAACAACCTAGGAACT-------------------------------------------------------------------------------------------------------------------------------------------------------------------------------------------------------------------------------------------------------------------------------------------------------------------------------------------------------------------------------------------------------------
>novoucher_ABTC13398_KJ025271_minuta
------------------------ATTATCTGATCAATCCTTATTACAAGCCTATCTACCAGCACTATCATCACTATAGCCAGCCACCATTGAATACTAGCCTGACTAGGACTAGAGCTAAATACCCTAAGTATCTTACCAATCACCATAAAACTACACCACCCCCGCGCAACTGAAGCCACTATAAAATACTTCCTCGTACAAGCACTAGCTGCCTCCATAATCCTATTCGCATGCACACTAAATGCCTGACAAACAGGCCTATGAAGCACAACAAGCCAAACCCCGACTACAACAGCTATTATCACCATAGCAATCCTTTTAAAACTAGGAACAGCACCAGCACACCTATGATACCCAGATGTACTTCAAGGCACCACGCTAAATACAGCACTCCTAGTATCCACTTGACAAAAACTTGCTCCCCTATCCCTACTATACATGATGCACACCAGCCTTCCCACAAACCTCCTACTACTAACAGGCCTACTATCAGCACTGCTCGGCGGCTGAGCCGGACTAAACCAAACACAAACACGGAAAATCATAGCCCACTCATCAATCGCCCACATGGGGTGAATCCTAATCACACTAACAACAAGCCCCCAACTAACAACACTAACCATAATAACCTACATAACAATAACAACTGCCATATTCTTCACACTAAACACTAACAAAACAAAAACCATCCCTGACATAGGAACCGCCTGATCCATGTCCCCCACAACAATAACCCTGGCCCTCCTAACACTCACATCATTAGGAGGACTTCCCCCACTAACAGGATTCATACCAAAACTACTAATCCTAAATGAACTCACCACAAAACCCCTACTCACCCTGGCCACAACCCTAGCACTTGCTAGCTTACCAAGCCTATTCTTCTACACTCGAATAGCCTACACAACAACACTCACCACCCCCCCAAATACAACCAACACCGAACATAAATGACGCTTTAAATCAACACCCCCCCCACTCCCAACACCAATAACAACCCTCGCACTACTAACAATACCCCTAACCCCAATACTATATACAACAACC---------------------------------------------------------------------------------------------------------------------------------------------------------------------------------------------------------------------------------------------------------------------------------------------------------------------------------------------------------------------------------------------------------------------
>WAMR100689_NA_MH464599_montium
-------------------------TTATTTGATCAATCCTCATTACAAGCTTATCTACCAGCACCATTATCACCATAACCAGCCACCACTGAATGCTAGCCTGGCTCGGCCTAGAACTAAATACCCTAAGCATCCTACCAATTACCATAAAACTACACCACCCCCGAGCAACCGAAGCAACTATAAAATACCTCCTAGTACAAGCACTGGCTGCCTCCTTAATCCTTTTCGCAAGTACACTAAATGCCTGACAAACAGGCCTATGAGCCATCACAAGCCTAACCCCAACTACAGCAACCATTATCACAATGGCTGTCCTACTAAAACTAGGAGCAGCACCAGCACACCTATGATACCCAGACGTACTTCAAGGTACAACACTAAACACAGCACTCCTAGTATCAACCTGACAAAAACTAGCACCGCTGTCCCTACTATATATAATACACACCAGCCTGCCCACAAACCTCCTACTACTAACAGGCCTACTATCAGCACTACTAGGCGGCTGAGCCGGACTGAACCAAACACAAACACGAAAAGTTATAGCCCACTCATCAATCGCACACATAGGGTGAATCCTAGTCGCACTCACAACAAACCCCCAGTTAACAACACTAACCATACTAACCTACATAGTGATAACAACCTCCATGTTCTCAACACTAAACACCCACACAACAAAAACTATCCATGACATAGGAACCACCTGATCTACCTCCCCTACAACGATAACCTTAACCCTACTGACACTCACATCCCTAGGAGGACTCCCCCCACTAACAGGATTTATACCAAAACTATTAATCCTAAACGAACTAACCACCAAGCCACTACTAACCTTATCCACAACCTTAGCCCTAGCCAGCCTACCAAGTCTGTTCTTCTACATTCGAATAGCCTACACAACAACACTTACCACACCCCCAAATACAACCAACACAGAACACAAATGACGCTTTAAATCAACACCCCTCCCCTCCCCAACACCAATAATAGCCCTCGCACTACTAACAATGCCCCTAACCCCAATACTATACACAACAACTTAGAGACTTAGGTTA-AACA-CAAACCCGGGGCCTTCAAAGCCCCAAA----CAAGCCCACATGCTTAGTCCCT-GAAGGCCTGTAAAACTCTAATACAC-----------------------------------------------------------------------------------------------------------------------------------------------------------------------------------------------------------------------------------------------------------------------------------------------------------------
>WAMR100775_NA_MH464600_montium
--------------------CCCCATTATTTGATCAACCCTCATTACGAGCCTATCTACCAGCACCATTATCACCATAACCAGCCACCACTGAATGCTAGCCTGACTTGGCCTAGAACTAAACACCCTAAGCATCCTACCAATTACCATAAAACTACACCACCCCCGAGCAACCGAAGCAACCATAAAATACCTCCTAGTACAAGCACTAGCTGCCTCCTTAATCCTTTTCGCAAGTACACTAAATGCCTGACAAACAGGCCTATGAACCATCACAAGCCAAACCCCAACTACAGCAACCATTATCACAATGGCTGTCCTACTAAAACTAGGAGCAGCACCAGCACACCTATGATACCCAGACGTACTTCAAGGTACAACACTAAACACAGCACTCCTAGTGTCAACCTGACAAAAACTAGCACCACTGTCCCTACTATACATAATACACACCAGCCTGCCCACAAACCTCCTACTACTAACAGGCCTACTATCAGCACTACTAGGCGGCTGAGCCGGACTGAACCAAACACAAACACGGAAAATTATAGCCCACTCATCAATCGCACACATAGGATGAATCCTAGTCGCACTCACAACAAGCCCCCAACTAACAACACTAACCATACTAACCTACATAGTGATAACAACCTCCATATTCTCAACACTAAACACCCACACAACAAAAACTATCCATGACATAGGAACCGCCTGATCTACTTCCCCTACAACAATAACCTTAGCCCTACTGACACTCACATCCCTAGGAGGGCTCCCCCCACTAACAGGGTTTATACCAAAACTATTAATCCTAAACGAACTGACCACCAAACCGCTACTAACCTTATCCACAACCTTAGCCCTAGCCAGCCTACCAAGCCTGTTCTTCTACATTCGAATAGCCTACACAACAACACTTACCACGCCCCCAAATACAACCAACACAGAACACAAATGACGCTTTAAATCAACACCCCTCCCCTCCCCAACACCAATAATAACCCTCGCACTACTAACAATACCCCTAACCCCAATACTA---------------------------------------------------------------------------------------------------------------------------------------------------------------------------------------------------------------------------------------------------------------------------------------------------------------------------------------------------------------------------------------------------------------------------------
>WAMR104220_NA_MH464608_montium
--------------------CCCCATTATTTGATCAATCCTAATTACAAGCTTATCTACCAGCACCATTATCACCATAACCAGCCACCACTGAATGCTAGCCTGGCTCGGCCTAGAACTAAATACCCTAAGCATCCTACCAATTACCATAAAACTACACCACCCCCGAGCAACCGAAGCAACTATAAAATACCTCCTAGTACAAGCACTGGCTGCCTCCTTAATCCTTTTCGCAAGTACACTAAATGCCTGACAAACAGGCCTATGAGCCATCACAAGCCTAACCCCAACTACAGCAACCATTATCACAATGGCTGTCCTACTAAAACTAGGAGCAGCACCAGCACACCTATGATATCCAGACGTACTTCAAGGTACAACACTAAACACAGCACTCCTAGTGTCAACCTGACAAAAACTAGCACCGCTGTCCCTACTATATATAATACACACCAGCCTGCCCACAAACCTCCTACTACTAACAGGCCTACTATCAGCACTACTAGGCGGCTGAGCCGGACTGAACCAAACACAAACACGAAAAGTTATAGCCCACTCATCAATCACACACATAGGGTGAATCCTAGTCGCACTCACAACAAACCCCCAGTTAACAACACTAACCATGCTAACCTACATAGTGATAACAACCTCCATGTTCTCAACACTAAACACCCACACAACAAAAACCATCCATGACATAGGAACCACCTGATCTGCCTCCCCTACAACGATAACCTTAACCCTACTGACACTCACATCCCTAGGAGGACTCCCCCCACTAACAGGATTTATACCAAAACTACTAATCCTAAACGAACTAACCACCAAGCCACTACTAACCTTATCCACAACCTTAGCCCTAGCCAGCCTACCAAGCCTGTTCTTCTACATTCGAATAGCCTACACAACAACACTTACCACACCCCCAAATACAACCAACACAGAACACAAATGACGCTTTAAATCAACACCCCTCCCCTCCCCAACACCAATAATAGCCCTCGCACTACTAACAATACCCCTAACCCCAATACTA---------------------------------------------------------------------------------------------------------------------------------------------------------------------------------------------------------------------------------------------------------------------------------------------------------------------------------------------------------------------------------------------------------------------------------
>WAMR104946_NA_MH464609_montium
--------------------CCCCATTATTTGATCAATCCTCATTACAAGCTTATCTACCAGCACCATTATCACCATAACCAGCCACCACTGAATGCTAGCCTGGCTCGGCCTAGAACTAAATACCCTAAGCATCCTACCAATTACCATAAAACTACACCACCCCCGAGCAACCGAAGCAACTATAAAATACCTCCTAGTACAAGCACTGGCTGCCTCCTTAATCCTTTTCGCAAGTACACTAAATGCCTGACAAACAGGCCTATGAGCCATCACAAGCCTAACCCCAATTACAGCAACCATTATCACAATGGCTGTCCTACTAAAACTAGGAGCAGCACCAGCACACCTATGATACCCAGACGTACTTCAAGGTACAACACTAAACACAGCACTCCTAGTGTCAACCTGACAAAAACTAGCACCACTGTCCCTACTATATATAATACACACCAGCCTGCCCACAAACCTCCTACTACTAACAGGCCTACTATCAGCACTACTGGGCGGCTGAGCCGGACTGAACCAAACACAAACACGAAAAGTTATAGCCCACTCATCAATCGCACACATAGGATGAATCCTAGTCGCACTCACAACAAACCCCCAGTTAACAACACTAACCATACTAACCTACATAGTGATAACAACCTCCATGTTCTCAACACTAAACACCCACACAACAAAAACCATCCATGACATAGGAACCACCTGATCTACCTCCCCTACAACGATAACCTTAACCCTACTGACACTCACATCCCTAGGAGGACTCCCCCCACTAACAGGATTTATACCAAAACTATTAATCCTAAACGAACTAACCACCAAGCCACTACTAACCTTATCCACAACCTTAGCCCTAGCCAGCCTACCAAGCCTGTTCTTCTACATTCGAATAGCCTACACAACAACCCTTACCACACCCCCAAATACAACCAACACAGAACACAAATGACGCTTTAAATCAACACCCCTCCCCTCCCCAACACCAATAACAGCCCTCGCACTACTAACAATACCCCTAACCCCAATACTA---------------------------------------------------------------------------------------------------------------------------------------------------------------------------------------------------------------------------------------------------------------------------------------------------------------------------------------------------------------------------------------------------------------------------------
>WAMR110763_NA_MH464625_montium
----------------------------------------------------------------------------------------------------------------------TAAACACCCTAAGCATCTTACCAATTACCATGAAGCTACACCACCCCCGAGCAACCGAAGCAACTATAAAATACCTACTAGTACAGGCACTGGCTGCCTCCCTAATCCTTTTTGCAAGTACACTAAATGCCTGACAAACAGGCCTATGAACCATCACAAGCCAAGCCCCAGCTACAGCAACTATCATCACAATAGCAATCCTACTAAAACTAGGAGCAGCACCAGCACACCTATGATACCCAGACGTACTTCAAGGTACAACACTAAACACAGCACTCCTAGTGTCAACCTGACAAAAACTAGCACCACTATCCCTACTATATATAATACACACCAACCTCCCCACAAACCTCCTACTATTAACAGGCCTACTATCTGCACTACTAGGCGGCTGAGCCGGACTGAACCAAACACAAACACGAAAAATTATAGCCCACTCATCAATCGCACACATAGGATGAATCCTAGTCGCACTCACAACAAGCCCCCAACTAACAACACTAACTATACTAACCTATATAGTGATAACAACCTCCATATTCTCAACACTAAGCACCCACACAACAAAAACCATCCATGACATAGGAACCGCCTGATCCGCTTCCCCTACAACAATAACCTTGGCCCTACTGACAATCACAATCCTAGGAGGGCTCACCCCACTAACAGGGTTTATGCCAAAACTACTAATCCTAAACGAACTAACCACCAAACCACTACTAACCTTAGCCACAACCTTAGCCCTAGCCAGCCTACCAAGCCTGTTCTTCTACATTCGAATAGCCTACACAACAACACTTACCACACCCCCAAATACAACCAACACAGAACACAAATGACGCTTTAAATCAACACCCCCTCCCTCCCCAACACCAATAATAGCCCTAGCACTACTAACAATACCCCTGACCCCAATATTA---------------------------------------------------------------------------------------------------------------------------------------------------------------------------------------------------------------------------------------------------------------------------------------------------------------------------------------------------------------------------------------------------------------------------------
>WAMR111746_NA_MH464628_montium
-------------------------TTATCTGATCAATCCTCATTACAAGCCTGTCTACCAGTACCATTATTACCATAACCAGCCACCACTGAATGCTAGCCTGACTAGGCCTAGAACTAAACACCCTAAGCATCTTACCAATTACCATGAAGCTACACCACCCCCGAGCAACCGAAGCAACTATAAAATACCTACTAGTACAGGCACTGGCTGCCTCCCTAATCCTTTTTGCAAGTACACTAAATGCCTGACAAACAGGCCTATGAACCATCACAAGCCAAGCCCCAGCTACAGCAACTATCATCACAATAGCAATCCTACTAAAACTAGGAGCAGCACCAGCACACCTATGATACCCAGACGTACTTCAAGGTACAACACTAAACACAGCACTCCTAGTGTCAACCTGACAAAAACTAGCACCACTATCCCTACTATATATAATACACACCAACCTCCCCACAAACCTCCTACTATTAACAGGCCTACTATCTGCACTACTAGGCGGCTGAGCCGGACTGAACCAAACACAAACACGAAAAATTATAGCCCACTCATCAATCGCACACATAGGATGAATCCTAGTCGCACTCACAACAAGCCCCCAACTAACAACACTAACTATACTAACCTATATAGTGATAACAACCTCCATATTCTCAACACTAAGCACCCACACAACAAAAACCATCCATGACATAGGAACCGCCTGATCCGCTTCCCCTACAACAATAACCTTGGCCCTACTGACACTCACATCCCTAGGAGGGCTCCCCCCACTAACAGGGTTTATGCCAAAACTACTAATCCTAAACGAACTAACCACCAAACCACTACTAACCTTAGCCACAACCTTAGCCCTAGCCAGCCTACCAAGCCTGTTCTTCTACATTCGAATAGCCTACACAACAACACTTACCACACCCCCAAATACAACCAACACAGAACACAAATGACGCTTTAAATCAACACCCCCTCCCTCCCCAACACCAATAATAGCCCTAGCACTACTAACAATACCCCTGACCCCAATATTATACACGACAACTTAGAGACTTAGGTTA-AACA-CAAACCCGGGACCTTCAAAGCCCCAAA----CAAGCCCACATGCTTAGTCCCT-GAAGGCCTGTAAAACTCTAATACAC-----------------------------------------------------------------------------------------------------------------------------------------------------------------------------------------------------------------------------------------------------------------------------------------------------------------
>WAMR111803_NA_MH464629_montium
-------------------------TTATCTGATCAATCCTCATTACAAGCCTGTCTACCAGTACCATTATTACCATAACCAGCCACCACTGAATGCTAGCCTGACTAGGCCTAGAACTAAACACCCTAAGCATCTTACCAATTACCATGAAGCTACACCACCCCCGAGCAACCGAAGCAACTATAAAATACCTACTAGTACAGGCACTGGCTGCCTCCCTAATCCTTTTTGCAAGTACACTAAATGCCTGACAAACAGGCCTATGAACCATCACAAGCCAAGCCCCAGCTACAGCAACTATCATCACAATAGCAATCCTACTAAAACTAGGAGCAGCACCAGCACACCTATGATACCCAGACGTACTTCAAGGTACAACACTAAACACAGCACTCCTAGTGTCAACCTGACAAAAACTAGCACCACTATCCCTACTATATATAATACACACCAACCTCCCCACAAACCTCCTACTATTAACAGGCCTACTGTCTGCACTACTAGGCGGCTGAGCCGGACTGAACCAAACACAAACACGAAAAATTATAGCCCACTCATCAATCGCACACATAGGATGAATCCTAGTCGCACTCACAACAAACCCCCAACTAACAACACTAACTATACTAACCTATATAGTGATAACAACCTCCATATTCTCAACACTAAGCACCCACACAACAAAAACCATCCATGACATAGGAACCGCCTGATCCGCTTCCCCTACAACAATAACCTTGGCCCTACTGACACTCACATCCCTAGGAGGGCTCCCCCCACTAACAGGGTTTATGCCAAAACTACTAATCCTAAACGAACTAACCACCAAACCACTACTAACCTTAGCCACAACCTTAGCCCTAGCCAGCCTACCAAGCCTGTTCTTCTACATTCGAATAGCCTACACAACAACACTTACCACACCCCCAAATACAACCAACACAGAACACAAATGACGCTTTAAATCAACACCCCCTCCCTCCCCAACACCAATAATAGCCCTAGCACTACTAACAATACCCCTGACCCCAATATTATACACGACAACTTAGAGACTTAGGTTA-AACA-CAAACCCGGGACCTTCAAAGCCCCAAA----CAAGCCCACATGCTTAGTCCCT-GAAGGCCTGTAAAACTCTAATACAC-----------------------------------------------------------------------------------------------------------------------------------------------------------------------------------------------------------------------------------------------------------------------------------------------------------------
>WAMR111863_NA_MH464631_montium
-------------------------TTATCTGATCAATCCTCATTACAAGCCTGTCTACCAGTACCATTATTACCATAACCAGCCACCACTGAATGCTAGCCTGACTAGGCCTAGAACTAAACACCCTAAGCATCTTACCAATTACCATGAAGCTACACCACCCCCGAGCAACCGAAGCAACTATAAAATACCTACTAGTACAGGCACTGGCTGCCTCCCTAATCCTTTTTGCAAGTACACTAAATGCCTGACAAACAGGCCTATGAACCATCACAAGCCAAGCCCCAGCTACAGCAACTATCATCACAATAGCAATCCTACTAAAACTAGGAGCAGCACCAGCACACCTATGATACCCAGACGTACTTCAAGGTACAACACTAAACACAGCACTCCTAGTGTCAACCTGACAAAAACTAGCACCACTATCCCTACTATATATAATACACACCAACCTCCCCACAAACCTCCTACTATTAACAGGCCTACTATCTGCACTACTAGGCGGCTGAGCCGGACTGAACCAAACACAAACACGAAAAATTATAGCCCACTCATCAATCGCACACATAGGATGAATCCTAGTCGCACTCACAACAAGCCCCCAACTAACAACACTAACTATACTAACCTATATAGTGATAACAACCTCCATATTCTCAACACTAAGCACCCACACAACAAAAACCATCCATGACATAGGAACCGCCTGATCCGCTTCCCCTACAACAATAACCTTGGCCCTACTGACACTCACATCCCTAGGAGGGCTCCCCCCACTAACAGGGTTTATGCCAAAACTACTAATCCTAAACGAACTAACCACCAAACCACTACTAACCTTAGCCACAACCTTAGCCCTAGCCAGCCTACCAAGCCTGTTCTTCTACATTCGAATAGCCTACACAACAACACTTACCACACCCCCAAATACAACCAACACAGAACACAAATGACGCTTTAAATCAACACCCCCTCCCTCCCCAACACCAATAATAGCCCTAGCACTACTAACAATACCCCTGACCCCAATATTATACACGACAACTTAGAGACTTAGGTTA-AACA-CAAACCCGGGACCTTCAAAGCCCCAAA----CAAGCCCACATGCTTAGTCCCT-GAAGGCCTGTAAAACTCTAATACAC-----------------------------------------------------------------------------------------------------------------------------------------------------------------------------------------------------------------------------------------------------------------------------------------------------------------
>WAMR111987_NA_MH464632_montium
-------------------------TTATCTGATCAACCCTCATTACAAGCCTATCTACCAGCACCATTATCACCATAACCAGCCACCACTGAATGCTAGCCTGACTCGGCCTAGAACTAAACACCCTAAGCATCCTACCAATTACCATAAAACTACACCACCCCCGAGCAACCGAAGCAACTATAAAATACCTCCTAGTACAAGCACTAGCTGCCTCCTTAATCCTTTTCGCAAGTACACTAAATGCCTGACAAACAGGCCTATGAACCATCACAAGCCAAACCCCAACTACAGCAACCATTATCACAATGGCTGTCCTACTAAAACTAGGAGCAGCACCAACACACCTATGATACCCAGACGTACTTCAAGGTACAACACTAAACACAGCACTCCTAGTGTCAACCTGACAAAAACTAGCACCACTCTCCCTACTATACATAATACACACCAGCCTGCCCACAAACCTCCTACTACTAACAGGCCTACTATCAGCACTACTAGGCGGCTGAGCCGGACTGAACCAAACACAAACACGAAAAATTATAGCCCACTCATCAATCGCACACATAGGATGAATCCTAGTCGCACTCACAACAAGCCCCCAACTAACAACACTAACCATACTAACCTACATAGTGATAACAACCTCCATATTCTCAACACTAAACACCCACACAACAAAAACTATCCATGACATAGGAACCGCCTGATCTACTTCCCCTACAACAATAACCTTAGCCCTACTGACACTCACATCCCTAGGAGGGCTCCCCCCACTAACAGGATTTATACCAAAACTATTAATCCTAAACGAACTAACCGCCAAACCGCTATTTACCTTGTCCACAACCTTAGCCCTAGCCAGCCTACCAAGCCTGTTCTTCTACATTCGAATAGCCTACACAACAACACTTACCACACCCCCAAATACAACCAACACAGAACACAAATGACGCTTTAAATCAACACCCCTCCCCTCCCCAACACCAATAATAGCCCTCGCACTACTAACAATACCCCTAACCCCAATACTATACACAACAACTTAGAGACTTAGGTTA-AACA-CAAACCCGAGGCCTTCAAAGCCCCAAA----CAAGCCCACATGCTTAGTCCCT-GAAGGCCTGTAAAACTCTAATACAC-----------------------------------------------------------------------------------------------------------------------------------------------------------------------------------------------------------------------------------------------------------------------------------------------------------------
>WAMR115627_NA_MH464638_montium
---------------------------------------CTCATTACAAGCCTGTCTACCAGTACCATTATTACCATAACCAGTCACCACTGAATGCTAGCCTGACTGGGCCTAGAACTAAACACCCTAAGCATCTTACCAATTACCATGAAGCTACACCACCCCCGAGCAACCGAAGCAACTATAAAATACCTCCTAGTACAAGCACTGGCTGCCTCCCTAATCCTTTTTGCAAGTACACTAAATGCCTGACAAACAGGCCTATGAACCATCTCAAGCCAAGCCCCAACTACAGCAACCATCATCACAATGGCAGTCCTGCTAAAACTAGGAGCAGCACCAGCACACCTATGATACCCAGACGTACTTCAAGGTACAACACTAAACACAGCACTCCTAGTGTCAACCTGACAAAAACTAGCACCACTATCCCTACTATATATAATACACACCAACCTCCCCACAAACCTCCTACTACTAACAGGCCTACTATCAGCACTACTAGGCGGCTGAGCCGGACTGAATCAAACACAAACACGAAAAATTATAGCCCACTCATCAATCGCACACATAGGATGAATCCTAATCGCACTCACAACAAGCCCCCAATTAACAACACTAACCATACTAACCTATATAGTGATAACAACCTCCATATTCTCAACACTAAACACCCACACAACAAAAACCATCCATGACATAGGAACCACCTGATCCGCTTCCCCTACAACAATAACCTTGGCCCTACTGACACTCACATCCCTAGGAGGGCTCCCCCCACTAACAGGGTTTATACCGAAACTATTAATCCTAAACGAACTAACCACCAAACCACTACTAACCTTAGCCACAACCCTAGCCCTAGCCAGCCTACCAAGCCTGTTCTTCTACATTCGAATAGCCTACACAACAACACTTACCACACCCCCAAATACAACCAACACAGAACACAAATGACGCT--------------------------------------------------------------------------------------------------------------------------------------------------------------------------------------------------------------------------------------------------------------------------------------------------------------------------------------------------------------------------------------------------------------------------------------------------------------------------------------------------------------
>WAMR117145_NA_MH464639_montium
----------------------------------CAAGCCTCATTACAAGCCTGTCTACCAGTACCATTATCACCATAACTAGCCACCACTGAATGCTAGCCTGACTAGGCCTAGAACTAAACACCCTAAGCATCCTACCAATTACCATGAAACTACACCACCCCCGAGCAACCGAAGCAACTATAAAATACCTCCTAGTACAAGCACTAGCTGCCTCCTTAATCCTTTTCGCAAGTACACTAAATGCCTGACAAACAGGCCTATGAACCATCACAAGCCAAACCCCAACCACAGCAACCATTATCACAATGGCAGTCCTACTAAAACTAGGAGCAGCACCAACACACCTATGATACCCAGATGTACTTCAAGGTACAACACTAAACACAGCACTCCTAGTGTCAACCTGACAAAAACTAGCACCTCTATCCCTACTATATATAATACACACCAGCCTCCCCACAAACCTCCTACTACTAACAGGCCTACTATCAGCCCTACTAGGTGGCTGAGCCGGACTAAACCAAACACAAACACGAAAAATTATGGCCCACTCATCAATCGCACACATAGGGTGAATCCTAATCGCACTCACAACAAACCCCCAACTTACAACACTAACCATACTAACCTATATAGTGATAACAACCTCCATATTCTCAACACTAAACATCCACACAACAAAAACTATCCATGACATAGGAACCACCTGATCCACTTCCCCTACAACAATAACCTTGGCTCTACTGACGCTCACATCCCTAGGAGGACTCCCCCCACTAACAGGGTTTATGCCTAAACTATTAATCCTAAACGAACTAACCACCAAACCGCTACTAACCTTAGCCACAACCCTAGCCCTAGCCAGCCTACCAAGCCTGTTCTTCTACATTCGAATAGCCTACACAACAACACTTACCACACCCCCAAATACAACCAACACAGAACACAAATGACGCTTTAAATCAACACCCCTCCCCTCCCCAACACCAATAATAACCCTCGCACTACTAACAATACCCCTAACCCCAATACTATATACGACAACTTAGAGACTTAGGTTA------------------------------------------------------------------------------------------------------------------------------------------------------------------------------------------------------------------------------------------------------------------------------------------------------------------------------------------------------------------------------------------------------
>WAMR132678_NA_MH464656_montium
-------------------------TTATTTGATCAATCCTCATTACAAGCCTATCTACCAGCACCATTATCACCATAACCAGCCACCACTGAATGCTAGCCTGACTCGGCCTAGAACTAAACACCCTAAGCATCCTACCAATTACCATAAAACTACACCACCCCCGAGCAACCGAAGCAACCATAAAATACCTCCTAGTACAAGCACTAGCTGCCTCCCTAATCCTTTTCGCAAGTACACTAAATGCCTGACAAACAGGCCTATGAACCATCACAAGCCAAACCCCAACTACAGCAACCATTATCACAATGGCTGTCCTACTAAAACTAGGAGCAGCACCAGCACACCTATGATACCCAGACGTACTTCAAGGTACAACACTAAACACAGCACTCCTAGTGTCAACCTGACAAAAACTAGCACCACTGTCCCTACTATATATAATACACACCAACTTACCCACAAACCTCCTACTACTAACAGGCCTACTATCAGCACTACTAGGCGGCTGAGCCGGACTGAACCAAACACAAACACGAAAAATTATAGCCCACTCATCAATCGCACACATAGGATGGGTTCTAGTCGCACTCACAACAAGCCCCCAACTAACAACACTAACCATACTAACCTACATAGTAATAACAACCTCCATATTCTCAACACTAAACACCCACACAACAAAAACTATCCATGACATAGGAACCGCCTGATCTACTTCCCCCACAACAATAACCCTAGCCCTACTGACACTCACATCCCTAGGAGGACTCCCCCCATTAACAGGATTTATACCAAAACTATTAATCCTAAACGAACTAACCACCAAACCGCTACTAACCTTATCCACAACCTTAGCCCTAGCCAGCCTACCAAGCCTGTTCTTCTACATTCGAATAGCCTACACAACAACACTTACCACACCCCCAAATACAACCAACACAGAACACAAATGACGCTTTAAATCAATACCCCTCCCCTCCCCAACACCAATAATAACCCTCGCACTACTAACAATACCCCTAACCCCAATACTATACACAACAACTTAGAGACTTAGGTTA-GACA-CAAACCCGAGGCCTTCAAAGCCCCAAA----CAAGCCCACATGCTTAGTCCCT-GAAGGCCTGTAAAACTCTAATACAC-----------------------------------------------------------------------------------------------------------------------------------------------------------------------------------------------------------------------------------------------------------------------------------------------------------------
>WAMR135118_NA_MH464658_montium
---------------------------------------------ACAAGCCTGTCTACCAGTACCATTATTACCATAACCAGCCACCACTGAATGCTAGCCTGACTAGGCCTAGAACTAAACACCCTAAGCATCTTACCAATTACCATGAAGCTACACCACCCCCGAGCAACCGAAGCGACTATAAAATACCTACTAGTACAGGCACTGGCTGCCTCCCTAATCCTTTTTGCAAGTACACTAAATGCCTGACAAACAGGCCTATGAACCATCACAAGCCAAGCCCCAGCTACAGCAACTATCATCACAATAGCAGTCCTACTAAAACTAGGAGCAGCACCAGCACACCTATGATACCCAGACGTACTTCAAGGTACAACACTAAACACAGCACTCCTAATGTCAACCTGACAAAAACTAGCACCACTATCCCTACTATATATAATACACACCAACCTCCCCACAAACCTCCTACTACTAACAGGCCTACTATCTGCACTACTAGGCGGCTGAGCCGGACTGAACCAAACACAAACACGAAAAATTATGGCCCACTCATCAATCGCACACATAGGATGAATCCTAGTCGCACTCACAACAAGCCCCCAACTAACAACACTAACTATACTAACCTATATAGTGATAACAACCTCCATATTCTCAACACTAAGCACCCACACAACAAAAACCATCCATGACATAGGAACCGCCTGATCCGCTTCCCCTACAACAATAACCTTGGCCCTACTGACACTCACATCCCTAGGAGGGCTCCCCCCACTAACAGGGTTTATGCCAAAACTACTAATCCTAAACGAACTAACCACCAAACCACTACTAACCTTAGCCACAACCTTAGCCCTAGCCAGCCTACCAAGCCTGTTCTTCTACATTCGAATAGCCTACACAACAACACTTACCACACCCCCAAATACAACCAACACAGAACACAAATGACGCTTTAAATCAACACCCCCTCCCTCCC--------------------------------------------------------------------------------------------------------------------------------------------------------------------------------------------------------------------------------------------------------------------------------------------------------------------------------------------------------------------------------------------------------------------------------------------------------------------------------------
>WAMR154524_NA_MH464674_montium
-----------------------------------------------------GTCTACCAGTACCATTATTACCATAACCAGCCACCACTGAATGCTAGCCTGACTAGGCCTAGAACTAAACACCCTAAGCATCTTACCAATTACCATGAAGCTACACCACCCCCGAGCAACCGAAGCAACTATAAAATACCTACTAGTACAGGCACTGGCTGCCTCCCTAATCCTTTTTGCAAGTACACTAAATGCCTGACAAACAGGCCTATGAACCATCACAAGCCAAGCCCCAGCTACAGCAACTATCACCACAATAGCAATCCTACTAAAACTAGGAGCAGCACCAGCACACCTATGATACCCAGACGTACTTCAAGGTACAACACTAAACACAGCACTCCTAGTGTCAACCTGACAAAAACTAGCACCACTATCCCTACTATATATAATACACACCAACCTCCCCACAAACCTCCTACTATTAACAGGCCTACTGTCTGCACTACTAGGCGGCTGAGCCGGACTGAACCAAACACAAACACGAAAAATTATAGCCCACTCATCAATCGCACACATAGGATGAATCCTAGTCGCACTCACAACAAGCCCCCAACTAACAACACTAACTATACTAACCTATATAGTGATAACAACCTCCATATTCTCAACACTAAGCACCCACACAACAAAAACCATCCATGACATAGGAACCGCCTGATCCGCTTCCCCTACAACAATAACCTTGGCCCTACTGACACTCACATCCCTAGGAGGGCTCCCCCCACTAACAGGGTTTATGCCAAAACTACTAATCCTAAACGAACTAACCACCAAACCACTACTAACCTTAGCCACAACCTTAGCCCTAGCCAGCCTACCAAGCCTGTTCTTCTACATTCGAATAGCCTACACAACAACACTTACCACACCCCCAAATACAACCAACACAGAACACAAATGACGCTTTAAATCAACACCCCCTCCCTCCCCAACACCAATAATAGCCCTAGCACTACTAACAATACCCCTGACCCCAGTATTA---------------------------------------------------------------------------------------------------------------------------------------------------------------------------------------------------------------------------------------------------------------------------------------------------------------------------------------------------------------------------------------------------------------------------------
>WAMR156321_NA_MH464677_montium
-------------------------TTATTTGATCAATCCTAATTACAAGCTTATCTACCAGCACCATTATCACCATAACCAGCCACCACTGAATGCTAGCCTGGCTCGGCCTAGAACTAAATACCCTAAGCATCCTACCAATTACCATAAAACTACACCACCCCCGAGCAACCGAAGCAACTATAAAATACCTCCTAGTACAAGCACTGGCTGCCTCCTTAATCCTTTTCGCAAGTACACTAAATGCCTGACAAACAGGCCTATGAGCCATCACAAGCCTAACCCCAACTACAGCAACCATTATCACAATGGCTGTCCTACTAAAACTAGGAGCAGCACCAGCACACCTATGATATCCAGACGTACTTCAAGGTACAACACTAAACACAGCACTCCTAGTGTCAACCTGACAAAAACTAGCACCGCTGTCCCTACTATATATAATACACACCAGCCTGCCCACAAACCTCCTACTACTAACAGGCCTACTATCAGCACTACTAGGCGGCTGAGCCGGACTGAACCAAACACAAACACGAAAAGTTATAGCCCACTCATCAATCGCACACATAGGGTGAATCCTAGTCGCACTCACAACAAACCCCCAGTTAACAACACTAACCATACTAACCTACATAGTGATAACAACCTCCATGTTCTCAACACTAAACACCCACACAACAAAAACCATCCATGACATAGGAACCACCTGATCTACCTCCCCTACAACGATAACCTTAACCCTACTGACACTCACATCCCTAGGAGGACTCCCCCCACTAACAGGATTTATACCAAAACTATTAATCCTAAACGAACTAACCACCAAGCCACTACTAACCTTATCCACAACCTTAGCCCTAGCCAGCCTACCAAGCCTGTTCTTCTACATTCGAATAGCCTAYACAACAACACTTACCACACCYCCAAATACAACCAACACAGAACACAAATGACGCTTTAAATCAACACCCCTCCCCTCCCCAACACCAATAATAGCCCTCGCACTACTAACAATACCCCTAACCCCAATACTATACACAACAACTTAGAGACTTAGGTTA--ACA-CAAACCCGGGGCCTTCAAAGCCCCAAA----CAAGCCCACATGCTTAGTCCCT-GAAGGCCTGTAAAACTCTAATACAC-----------------------------------------------------------------------------------------------------------------------------------------------------------------------------------------------------------------------------------------------------------------------------------------------------------------
>WAMR156816_NA_MH464680_montium
-------------------------TTATTTGATCAACCCTCATTACGAGCCTATCTACCAGCACCATTATCACCATAACCAGCCACCACTGAATGCTAGCCTGACTTGGCCTAGAACTAAACACCCTAAGCATCCTACCAATTACCATAAAACTACACCACCCCCGAGCAACCGAAGCAACCATAAAATACCTCCTAGTACAAGCACTAGCTGCCTCCTTAATCCTTTTCGCAAGTACACTAAATGCCTGACAAACAGGCCTATGAACCATCACAAGCCAAACCCCAACTACAGCAACCATTATCACAATGGCTGTCCTACTAAAACTAGGAGCAGCACCAGCACACCTATGATACCCAGACGTACTTCAAGGTACAACACTAAACACAGCACTCCTAGTGTCAACCTGACAAAAACTAGCACCACTGTCCCTACTATACATAATACACACCAGCCTGCCCACAAACCTCCTACTACTAACAGGCCTACTATCAGCACTACTAGGCGGCTGAGCCGGACTGAACCAAACACAAACACGGAAAATTATAGCCCACTCATCAATCGCACACATAGGATGAATCCTAGTCGCACTCACAACAAGCCCCCAACTAACAACACTAACCATACTAACCTACATAGTGATAACAACCTCCATATTCTCAACACTAAACACCCACACAACAAAAACTATCCATGACATAGGAACCGCCTGATCTACTTCCCCTACAACAATAACCTTAGCCCTACTGACACTCACATCCCTAGGAGGGCTCCCCCCACTAACAGGGTTTATACCAAAACTATTAATCCTAAACGAACTGACCACCAAACCGCTACTAACCTTATCCACAACCTTAGCCCTAGCCAGCCTACCAAGCCTGTTCTTCTACATTCGAATAGCCTACACAACAACACTTACCACGCCCCCAAATACAACCAACACAGAACACAAATGACGCTTTAAATCAACACCCCTCCCCTCCCCAACACCAATAATAACCCTCGCACTACTAACAATACCCCTAACCCCAATACTATACACAACAACTTAGAGACTTAGGTTA-GACA-CAAACCCGAGGCCTTCAAAGCCCCAAA----CAAGCCCACATGCTTAGTCCCT-GAAGGCCTGTAAAACTCTAATACAC-----------------------------------------------------------------------------------------------------------------------------------------------------------------------------------------------------------------------------------------------------------------------------------------------------------------
>WAMR158124_NA_MH464685_montium
-------------------------TTGTTTGATCGATCCTCATTACAAGCCTATCTACCAGTACCATCATCACCATAACCAGTCACCACTGAATGCTAGCCTGACTCGGCCTAGAACTAAACACCCTAAGCATCCTACCAATTACCATGAAACTACACCACCCCCGAGCAACCGAAGCAACTATAAAATACCTACTAGTACAAGCACTAGCTGCCTCCTTAATCCTTTTCGCAAGTACACTAAATGCCTGACAAACAGGCCTATGAACCATCACAAGCCAAACCCCAACCACAACAACTATCATCACAATAGCAGTCCTACTAAAACTAGGGGCAGCACCAGTACACCTATGATACCCAGACGTACTTCAAGGCACAACCCTAAACACAGCTCTCCTAGTATCAACCTGACAAAAACTAGCACCACTATCCCTACTATATATAATACACACCAGCCTCCCCACAAACCTCCTACTACTAACAGGCCTACTATCAGCACTACTAGGCGGCTGAGCCGGACTGAACCAAACACAAACACGAAAAATTATGGCCCACTCATCAATCGCACACATAGGATGAATCTTAATCGCACTCACAATAAACCCCCAACTAACAACACTAACAACACTAACCTATATAGTAATAACAACCTCCATATTCTCAACACTAAACACCCACACAACAAAAACTGTTTATGACATAGGAACCGCCTGATCCACCTCCCCTACAACAATAACCCTGGCCCTCCTGACACTCACATCCCTAGGAGGACTCCCCCCACTAACAGGGTTTATACCAAAACTATTAATCCTAAACGAACTAACCACCAAACCGCTACTAACCTTAGCCACAGCTTTAGCCCTAGCCAGCCTACCAAGCCTGTTCTTCTACATTCGAATAGCCTACACAACAACACTTACCACACCCCCAAACACAACCAACACAGAACACAAATGACGCTTTAAATCAATATCCCTCCCCTCCCCAACACCAATAATAGCCCTCGCACTACTAACAATACCCCTAACCCCAATACTATACACAACAACTTAGAGACTTAGGTTA-AACA-CAAACCCGAGGCCTTCAAAGCCCCAAA----CAAGCCCACATGCTTAGTCCCT-GAAGGCCTGTAAAACTCTCATACAC-----------------------------------------------------------------------------------------------------------------------------------------------------------------------------------------------------------------------------------------------------------------------------------------------------------------
>WAMR158192_NA_MH464686_montium
-------------------------TTATTTGATCAATCCTAATTACAAGCTTATCTACCAGCACCATTATCACCATAACCAGCCACCACTGAATGCTAGCCTGGCTCGGCCTAGAACTAAATACCCTAAGCATCCTACCAATTACCATAAAACTACACCACCCCCGAGCAACCGAAGCAACTATAAAATACCTCCTAGTACAAGCACTGGCTGCCTCCCTAATCCTTTTCGCAAGTACACTAAATGCCTGACAAACAGGCCTATGAGCCATCACAAGCCTAACCCCAACTACAGCAACCATTATCACAATGGCTGTCCTACTAAAACTAGGAGCAGCACCAGCACACCTATGATATCCAGACGTACTTCAAGGTACAACACTAAACACAGCACTCCTAGTGTCAACCTGACAAAAACTAGCACCGCTGTCCCTACTATATATAATACACACCAGCCTGCCCACAAACCTCCTACTACTAACAGGCCTACTATCAGCACTACTAGGCGGCTGAGCCGGACTGAACCAAACACAAACACGAAAAGTTATAGCCCACTCATCAATCGCACACATAGGGTGAATCCTAGTCGCACTCACAACAAACCCCCAGTTAACAACACTAACCATACTAACCTACATAGTGATAACAACCTCCATGTTCTCAACACTAAACACCCACACAACAAAAACCATCCATGACATAGGAACCACCTGATCTACCTCCCCTACAACGATAACCTTAACCCTACTGACACTCACATCCCTAGGAGGACTCCCCCCACTAACAGGATTTATACCAAAACTATTAATCCTAAACGAACTAACCACCAAGCCACTACTAACCTTATCCACAACCTTAGCCCTAGCCAGCCTACCAAGCCTGTTCTTCTACATTCGAATAGCCTACACAACAACACTTACCACACCCCCAAATACAACCAACACAGAACACAAATGACGCTTTAAATCAACACCCCTCCCCTCCCCAACACCAATAATAGCCCTCGCACTACTAACAATACCCCTAACCCCAATACTATACACAACAACTTAGAGACTTAGGTTA--ACA-CAAACCCGGGGCCTTCAAAGCCCCAAA----CAAGCCCACATGCTTAGTCCCT-GAAGGCCTGTAAAACTCTAATACAC-----------------------------------------------------------------------------------------------------------------------------------------------------------------------------------------------------------------------------------------------------------------------------------------------------------------
>WAMR161141_NA_MH464693_montium
---------------------------------------CTCATTACAAGCCTATCTACCAGCACCATTATCACCATAACCAGCCACCACTGAATGCTAGCCTGACTCGGCCTAGAACTAAACACCCTAAGCATCCTACCAATTACCATAAAACTACACCACCCCCGAGCAACCGAAGCAACTATAAAATACCTCCTAGTACAAGCACTAGCTGCCTCCTTAATCCTTTTCGCAAGTACACTAAATGCCTGACAAACAGGCCTATGAACCATCACAAGCCAAACCCCAACTACAGCAACCATTATCACAATGGCTATCCTACTAAAACTAGGAGCAGCACCAGCACACCTATGATACCCAGACGTACTTCAAGGTACAACACTAAACACAGCACTCCTAGTGTCAACCTGACAAAAACTAGCACCACTGTCCCTACTATACATAATACACACCAGCCTGCCCACAAACCTCCTACTACTAACAGGCCTACTATCAGCACTACTAGGCGGCTGAGCCGGACTGAACCAAACACAAACACGAAAAATTATAGCCCACTCATCAATCGCACACATAGGATGAGTCCTAGTCGCACTCACAACAAGCCCCCAACTAACAACACTAACCATACTAACCTACATAGTGATAACAACCTCCATATTCTCAACACTAAACACCCACACAACAAAAACTATCCACGACATAGGAACCGCCTGATCTACTTCCCCTACAACAATAACCTTAGCCCTACTGACACTCACATCCCTAGGAGGGCTCCCCCCACTAACAGGATTTATACCAAAACTATTAATCCTAAACGAACTAGCCGCCAAACCGCTATTAACCTTATCCACAACCTTAGCCCTAGCCAGCCTACCAAGCCTGTTCTTCTACATTCGAATAGCCCACACAACAACACTTACCACGCCCCCAAATACAACCAACACAGAACACAAATGACGCTTTAAATCAACACCCCTCCCCTCCCCAACACCAATAATAGCCCTCGCACTACTAACAATACCCCTAACCCCAATACTATACACAACAACTTAGAGACTTAGGTTA------------------------------------------------------------------------------------------------------------------------------------------------------------------------------------------------------------------------------------------------------------------------------------------------------------------------------------------------------------------------------------------------------
>WAMR161243_NA_MH464694_montium
-------------------------TTATTTGATCAATCCTCATTACAAGCTTATCTACCAGCACCATTATCACCATAACCAGCCACCACTGAATGCTAGCCTGGCTCGGCCTAGAACTAAATACCCTAAGCATCCTACCAATTACCATAAAACTACACCACCCCCGAGCAACCGAAGCAACTATAAAATACCTCCTAGTACAAGCACTGGCTGCCTCCTTAATCCTTTTCGCAAGTACACTAAATGCCTGACAAACAGGCCTATGAGCCATCACAAGCCTAACCCCAACTACAGCAACCATTATCACAATGGCTGTCCTACTAAAACTAGGAGCAGCACCAGCACACCTATGATACCCAGACGTACTTCAAGGTACAACACTAAACACAGCACTCCTAGTATCAACCTGACAAAAACTAGCACCGCTGTCCCTACTATATATAATACACACCAGCCTGCCCACAAACCTCCTACTACTAACAGGCCTACTATCAGCACTACTAGGCGGCTGAGCCGGACTGAACCAAACACAAACACGAAAAGTTATAGCCCACTCATCAATCGCACACATAGGGTGAATCCTAGTCGCACTCACAACAAACCCCCAGTTAACAACACTAACCATACTAACCTACATAGTGATAACAACCTCCATGTTCTCAACACTAAACACCCACACAACAAAAACTATCCATGACATAGGAACCACCTGATCTACCTCCCCTACAACGATAACCTTAACCCTACTGACACTCACATCCCTAGGAGGACTCCCCCCACTAACAGGATTTATACCAAAACTATTAATCCTAAACGAACTAACCACCAAGCCACTACTAACCTTATCCACAACCTTAGCCCTAGCCAGCCTACCAAGCCTGTTCTTCTACATTCGAATAGCCTACACAACAACACTTACCACACCCCCAAATACAACCAACACAGAACACAAATGACGCTTTAAATCAACACCCCTCCCCTCCCCAACACCAATAATAGCCCTCGCACTACTAACAATGCCCCTAACCCCAATACTATACACAACAACTTAGAGACTTAGGTTA-AACA-CAAACCCGGGGCCTTCAAAGCCCCAAA----CAAGCCCACATGCTTAGTCCCT-GAAGGCCTGTAAAACTCTAATACAC-----------------------------------------------------------------------------------------------------------------------------------------------------------------------------------------------------------------------------------------------------------------------------------------------------------------
>WAMR161346_NA_MH464695_montium
-------------------------TTATTTGATCAACCCTCATTACGAGCCTATCTACCAGCACCATTATCACCATAACCAGCCACCACTGAATGCTAGCCTGACTTGGCCTAGAACTAAACACCCTAAGCATCCTACCAATTACCATAAAACTACACCACCCCCGAGCAACCGAAGCAACCATAAAATACCTCCTAGTACAAGCACTAGCTGCCTCCTTAATCCTTTTCGCAAGTACACTAAATGCCTGGCAAACAGGCCTATGAACCATCACAAGCCAAACCCCAACTACAGCAACCATTATCACAATGGCTGTCCTACTAAAACTAGGAGCAGCACCAGCACACCTATGATACCCAGACGTACTTCAAGGTACAACACTAAACACAGCACTCCTAGTGTCAACCTGACAAAAACTAGCACCACTGTCCCTACTATACATAATACACACCAGCCTACCCACAAACCTCCTACTACTAACAGGCCTACTATCAGCACTACTAGGCGGCTGAGCCGGACTGAACCAAACACAAACACGGAAAATTATAGCCCACTCATCAATCGCACACATAGGATGAATCCTAGTCGCACTCACAACAAGCCCCCAACTAACAACACTAACCATACTAACCTACATAGTGATAACAACCTCCATATTCTCAACACTAAACACCCACACAACAAAAACTATCCATGACATAGGAACCGCCTGATCTACTTCCCCTACAACAATAACCTTAGCCCTACTGACACTCACATCCCTAGGAGGGCTCCCCCCACTAACAGGGTTTATACCAAAACTATTAATCCTAAACGAACTGACCACCAAACCGCTACTAACCCTATCCACAACCTTAGCCCTAGCCAGCCTACCAAGCCTGTTCTTCTACATTCGAATAGCCTACACAACAACACTTACCACGCCCCCAAATACAACCAACACAGAACACAAATGACGCTTTAAATCAACATCCCTCCCCTCCCCAACACCAATAATAGCCCTCGCACTACTAACAATACCCCTAACCCCAATACTATACACAACAACTTAGAGACTTAGGTTA-GACA-CAAACCCGAGGCCTTCAAAGCCCCAAA----CAAGCCCGCATGCTTAGTCCCT-GAAGGCCTGTAAAACTCTAATACAC-----------------------------------------------------------------------------------------------------------------------------------------------------------------------------------------------------------------------------------------------------------------------------------------------------------------
>WAMR161513_NA_MH464701_montium
------------------------------------------------------------------------------------------------------------------------------------------------------------------------------------------------------------------------------------------------------------------------------------------------------------------------------------------------------------------------------------------------------------------------------------------------------------------------------------------------------------------------------TGAGCCGGACTGAACCAAACACAAACACGAAAAATTATAGCCCACTCATCAATCGCACACATAGGATGAGTCCTAGTCGCACTCACAACAAGCCCCCAACTAACAACACTAACCATACTAACCTACATAGTGATAACAACCTCCATATTCTCAACACTAAATACCCACACAACAAAAACTATCCATGACATAGGAACCACCTGATCTACTTCCCCTACAACAATAACCTTAGCCCTACTAACACTCACATCCCTAGGAGGGCTCCCCCCACTAACAGGATTTATACCAAAACTATTAATCCTAAACGAACTAACCGCCAAACCGCTATTAACCTTGTCCACAACCTTAGCCCTAGCCAGCCTACCAAGCCTGTTCTTCTACATTCGAATAGCCTACACAACAACACTTACCACGCCCCCAAACACAACCAACACAGAACACAAATGACGCTTTAAATCAACACCCCTCCCCTCCCCAACACCAATAATAGCCCTCGCACTACTAACAATACCCCTAACCCCAATACTATACACAACAACTTAGAGACTTAGGTTA-AACA-CAAACCCGAGGCCTTCAAAGCCCCAAA----CAAGCCCACATGCTTAGTCCCT-GAAGGCCTGTAAAACTCTAATACAC-----------------------------------------------------------------------------------------------------------------------------------------------------------------------------------------------------------------------------------------------------------------------------------------------------------------
>WAMR164113_NA_MH464713_montium
-------------------------TTATTTGATCAATCCTAATTACAAGCTTATCTACCAGCACCATTATCACCATAACCAGCCACCACTGAATGCTAGCCTGGCTCGGCCTAGAACTAAATACCCTAAGCATCCTACCAATTACCATAAAACTACACCACCCCCGAGCAACCGAAGCAACTATAAAATACCTCCTAGTACAAGCACTGGCTGCCTCCTTAATCCTTTTCGCAAGTACACTAAATGCCTGACAAACAGGCCTATGAGCCATCACAAGCCTAACCCCAACTACAGCAACCATTATCACAATGGCTGTCCTACTAAAACTAGGAGCAGCACCAGCACACCTATGATATCCAGACGTACTTCAAGGTACAACACTAAACACAGCACTCCTAGTGTCAACCTGACAAAAACTAGCACCGCTGTCCCTACTATATATAATACACACCAGCCTGCCCACAAACCTCCTACTACTAACAGGCCTACTATCAGCACTACTAGGCGGCTGAGCCGGACTGAACCAAACACAAACACGAAAAGTTATAGCCCACTCATCAATCGCACACATAGGGTGAATCCTAGTCGCACTCACAACAAACCCCCAGTTAACAACACTAACCATACTAACCTACATAGTGATAACAACCTCCATGTTCTCAACACTAAACACCCACACAACAAAAACCATCCATGACATAGGAACCACCTGATCTACCTCCCCTACAACGATAACCTTAACCCTACTGACACTCACATCCCTAGGAGGACTCCCCCCACTAACAGGATTTATACCAAAACTATTAATCCTAAACGAACTAACCACCAAGCCACTACTAACCTTATCCACAACCTTAGCCCTAGCCAGCCTACCAAGCCTGTTCTTCTACATTCGAATAGCCTACACAACAACACTTACCACACCCCCAAATACAACCAACACAGAACACAAATGACGCTTTAAATCAACACCCCTCCCCTCCCCAACACCAATAATAGCCCTCGCACTACTAACAATACCCCTAACCCCAATACTATACACAACAACTTAGAGACTTAGGTTA--ACA-CAAACCCGGGGCCTTCAAAGCCCCAAA----CAAGCCCACATGCTTAGTCCCT-GAAGGCCTGTAAAACTCTAATACAC-----------------------------------------------------------------------------------------------------------------------------------------------------------------------------------------------------------------------------------------------------------------------------------------------------------------
>WAMR164289_NA_MH464714_montium
------------------------ATTATTTGATCAATCCTTATTACAAGCTTATCTACCAGCACCATTATCACCATAACTAGCCACCACTGAATACTAGCCTGACTCAGCCTAGAACTAAACACTCTAAGTATCTTACCAATCACTATAAAACTACACCACCCTCGAGCAACCGAAGCAACTATAAAATACCTCCTAGTACAAACGCTAGCTGCCTCCCTAATCCTATTTGCAAGCACACTAAATGCCTGACAAACAGGTTTATGAACCATCACAAGCCAAACTCCAACTACAGCAACCATCATCACAATGGCAGTCCTACTAAAACTAGGAGCAGCACCAACACACCTATGATACCCAGACGTACTTCAAGGTACAACCCTAAACACAGCACTCCTAATATCAACCTGACAAAAACTAGCACCCCTATCCTTACTATACATAATACACACTAGTCTCCCCACAAACCTTCTACTACTAACAGGCCTACTATCAGCACTACTAGGCGGCTGAGGCGGACTGAACCAGACACAAACACGAAAAATTATAGCCCACTCATCAATCGCACACATAGGATGAATCCTAATTGCACTCACAATAAGCCCCCAACTAACAACACTAACCATACTAACCTACATAGTAATAACAACCGCCATGTTCTCAACACTAAATACCTGCACAACAAAAACTATCTCTGACATAGGAACCGCCTGATCTATTTCCCCCACAACAATAACCTTGGCCCTCCTAACACTCACATCCCTAGGAGGACTCCCCCCACTAACAGGATTTATACCAAAACTATTAATCCTAAACGAACTAACTACCAAGCCACTACTAACTCTAACCACATCTCTGGCCCTAGCCAGCCTACCAAGCCTATTCTTCTACATTCGAATAGCCTACACAACAACACTTACCACCCCCCCAAATACAACTAACACCGAATACAAATGACGCCTTAAACCAACACCTGCTCCCTCCCTAACACCAATAATAACCCTCGCACTACTAACAACACCCTTAACCCCAATACTATACATAACAACCTAGAGACTTAGGTTA------------------------------------------------------------------------------------------------------------------------------------------------------------------------------------------------------------------------------------------------------------------------------------------------------------------------------------------------------------------------------------------------------
>WAMR166321_NA_MH464725_montium
------------------------------------------------------------------------------------------------------------------------------------------------ACCATGAAACTACACCACCCCCGAGCAACCGAAGCAACCATAAAATACCTCTTAGTACAAGCACTGGCTGCCTCATTAATCCTTTTCGCAAGTACACTAAAGGCCTGACAAACAGGCCTATGAACCATCACAAACCAAACCCCGACTACGGCAACCATCATCACAATGGCAATCTTACTAAAACTAGGAGCAGCACCAACACACCTATGATACCCAAACGTACTTCAGGGTACAACACTAAACACAGCACTCCTAGGGTCAACCTGACAAAAACTAGCACCTCTATCCCTACTATATATAATACACACCAACCTCCCCACAAACCTCCTACTACTAACAGGCCTACTATCAGCACTACTAGGGGGCTGAGCCGGACTAAACCAAACACAAACACGAAAAATTATAGCCCACTCATCAATCGCACATATAGGATGAATCCTAGTCGCACTCACAACAAACCCCCAACTTACAACACTAACCATACTAACCTATATAGTGATAACAACCTCCATATTCTCAACACTAAACACCCACACAACAAAAACTATCCATGACATAGGAACCGCCTGATCCATTTCCCCTACAACAATAACCTTGGCCCTACTGACACTCACATCCCTAGGAGGACTCCCCCCACTAACAGGGTTTATGCCGAAACTACTAATCTTAAACGAACTAACCACCAAGCCACTACTAACCTTAGCCACAACCTTAGCCCTAGCCAGCCTACCAAGCCTGTTCTTCTACACTCGAATAGCCTACACAACAACCCTTACCACCCCCCCAAATACAACCAACACAGAACACAAATGACGCTTTAAATCAACACCCCTCCCCTCCCCAACACCAATAATAACCCTAGCTCTACTAACACTACCCCTAACCCCAATACTATACACGACAACTTAGAGACTTAGGTTA------------------------------------------------------------------------------------------------------------------------------------------------------------------------------------------------------------------------------------------------------------------------------------------------------------------------------------------------------------------------------------------------------
>WAMR170834_NA_MH464732_montium
-------------------------TTATTTGATCAACCCTCATTACAAGCTTATCTACCAGCACCATTATCACCATAACCAGCCACCACTGAATGCTAGCCTGGCTCGGCCTAGAACTAAATACCCTAAGCATCCTACCAATTACCATAAAACTACACCACCCCCGAGCAACCGAAGCAACTATAAAATACCTCCTAGTACAAGCACTGGCTGCCTCCTTAATCCTTTTCGCAAGTACACTAAATGCCTGACAAACAGGCCTATGAGCCATCACAAGCCTAACCCCAACTACAGCAACCATTATCACAATGGCTGTCCTACTAAAACTAGGAGCAGCACCAGCACACCTATGATACCCAGACGTACTTCAAGGTACAACACTAAACACAGCACTCCTAGTGTCAACCTGACAAAAACTAGCACCACTGTCCCTACTATATATAATACACACCAGCCTGCCCACAAACCTCCTACTACTAACAGGCCTACTATCAGCACTACTAGGCGGCTGAGCCGGACTGAACCAAACACAAACACGAAAAGTTATAGCCCACTCATCAATCGCACACATAGGGTGAATCCTAGTCGCACTCACAACAAACCCCCAGTTAACAACACTAACCATACTAACCTACATAGTGATAACAACCTCCATGTTCTCAACACTAAACACCCACACAACAAAAACCATCCATGACATAGGAACCACCTGATCTACCTCCCCTACAACGATAACCTTAACCCTACTGACACTCACATCCCTAGGAGGACTCCCCCCACTAACAGGATTTATACCAAAACTATTAATCCTAAACGAACTAACCACCAAGCCACTACTAACCCTATCCACAACCTTAGCCCTAGCCAGCCTACCAAGCCTGTTCTTCTACATTCGAATAGCCTACACAACAACACTTACCACACCCCCAAACACAACCAACACAGAACACAAATGACGCTTTAAATCAACACCCCTCCTCTCCCCAACACCAATAATAGCCCTCGCACTACTAACAATACCCCTAACCCCAATACTATACACAACAACTTAGAGACTTAGGTTA-AACA-CAAACCCGGGGCCTTCAAAGCCCCAAA----CAAGCCCACATGCTTAGTCCCT-GAAGGCCTGTAAAACTCTAATACAC-----------------------------------------------------------------------------------------------------------------------------------------------------------------------------------------------------------------------------------------------------------------------------------------------------------------
>WAMR174324_NA_MH464742_montium
------------CTAATAAACCCCATTATTTGATCAACCCTCATTACGAGCCTATCTACCAGCACCATTATCACCATAACCAGCCACCACTGAATGCTAGCCTGACTTGGCCTAGAACTAAACACCCTAAGCATCCTACCAATTACCATAAAACTACACCACCCCCGAGCAACCGAAGCAACCATAAAATACCTCCTAGTACAAGCACTAGCTGCCTCCTTAATCCTTTTCGCAAGTACACTAAATGCCTGACAAACAGGCCTATGAACCATCACAAGCCAAACCCCAACTACAGCAACCATTATCACAATGGCTGTCCTACTAAAACTAGGAGCAGCACCAGCACACCTATGATACCCAGACGTACTTCAAGGTACAACACTAAACACAGCACTCCTAGTGTCAACCTGACAAAAACTAGCACCACTGTCCCTACTATACATAATACACACCAGCCTGCCCACAAACCTCCTACTACTAACAGGCCTACTATCAGCACTACTAGGCGGCTGAGCCGGACTGAACCAAACACAAACACGGAAAATTATAGCCCACTCATCAATCGCACACATAGGATGAATCCTAGTCGCACTCACAACAAGCCCCCAACTAACAACACTAACCATACTAACCTACATAGTGATAACAACCTCCATATTCTCAACACTAAACACCCACACAACAAAAACTATCCATGACATAGGAACCGCCTGATCTACTTCCCCTACAACAATAACCTTAGCCCTACTGACACTCACATCCCTAGGAGGGCTCCCCCCACTAACAGGGTTTATACCAAAACTATTAATCCTAAACGAACTGACCACCAAACCGCTACTAACCTTATCCACAACCTTAGCCCTAGCCAGCCTACCAAGCCTGTTCTTCTACATTCGAATAGCCTACACAACAACACTTACCACGCCCCCAAATACAACCAACACAGAACACAAATGACGCTTTAAATCAACACCCCTCCCCTCCCCAACACCAATAATAACCCTCGCACTACTAACAATACCCCTAACCCCAATACTATACACAACAACT---------------------------------------------------------------------------------------------------------------------------------------------------------------------------------------------------------------------------------------------------------------------------------------------------------------------------------------------------------------------------------------------------------------------
>WAMR112645_NA_JX946945_ocellata
CCCCTTCCTCTACTAATAAACCCCGCCATCTGATCAATTCTCATTACAAGCCTATCCATCAGCACCATCATCACCATAACCAGCCACCATTGAATGCTAGCCTGACTCGGACTAGAACTAAACACCCTAAGCATCTTGCCAATCACCATAAAACTACACCACCCCCGAGCAACTGAAGCAACTATAAAATACTTCCTCGTACAAGCACTAGCTGCCTCCCTAATCCTTTTCGCATGTACAATAAGTGCCTGACAAACGGGCCTATGAGCCACAACAAACCAAACCCCAACTACAACAACCATTATTACCATAGCAATCCTATTAAAACTAGGAGCCGCACCAGCACACCTATGATACCCAGATGTCCTTCAAGGCACAACACTAAACACAGCACTTCTAGTATCAACCTGACAAAAACTAGCACCCCTAACCCTACTATACATAATACACACCAACCTACCCACAAACCTTCTACTACTAACAGGCCTCCTGTCAGCACTACTAGGGGGCTGAGGCGGACTAAACCAAACACAAACACGAAAAATCATAGCCCACTCATCAATCGCCCACATAGGATGAGTCCTAATCGCACTCACAACAAGCCCTCAACTAACAACACTAACCATAATAGCCTACATAATAATAACAATCGCCATATTCTCCACATTAAACGCCCACACAACAAAAACAATCTCCGACATGGGAACCGCCTGATCCATATCCCCTACAACAATAACCCTAGCCCTCATAACACTCACATCACTAGGAGGGCTCCCCCCACTAACGGGGTTTATACCAAAACTACTGATCCTAAATGAACTTACTACAAAACCCTTACTCACCCTAGCCACAACCCTCGCCCTAGCCAGCCTGCCAAGCCTATTCTTCTACATTCGAATAGCCCACACAACAACACTTACCACACCCCCTAACACAACCAACACCGAACACAAATGACGCTTTAAATCACTAACCACCCCCACCCCAACACCAATAATAACCGCCGCACTACTAACAATACCCCTAACTCCAATACTATACACAACAACT---------------------------------------------------------------------------------------------------------------------------------------------------------------------------------------------------------------------------------------------------------------------------------------------------------------------------------------------------------------------------------------------------------------------
>WAMR125413_NA_JX946916_ocellata
CCCCTTCCTCTACTAATAAACCCCGCCATCTGATCAATTCTCATTACAAGCCTATCCATCAGCACCATCATCACCATAACCAGCCACCATTGAATGCTAGCCTGACTCGGACTAGAACTAAACACCCTAAGCATCTTGCCAATCACCATAAAACTACACCACCCCCGAGCAACTGAAGCAACTATAAAATACTTCCTCGTACAAGCACTAGCTGCCTCCCTAATCCTTTTCGCATGTACAATAAGTGCCTGACAAACGGGCCTATGAGCCACAACAAACCAAACCCCAACTACAACAACCATCATTACCATAGCAATCCTATTAAAACTAGGAGCCGCACCAGCACACCTATGATACCCAGATGTCCTTCAAGGCACAACACTAAACACAGCACTTCTAGTATCAACCTGACAAAAACTAGCACCCCTAACCCTACTATACATAATACACACCAACCTACCCACAAACCTTCTACTACTAACAGGCCTCCTGTCAGCACTACTAGGGGGCTGAGGCGGACTAAACCAAACACAAACACGAAAAATCATAGCCCACTCATCAATCGCCCACATAGGATGAGTCCTAATCGCACTCACAACAAGCCCTCAACTAACAACACTAACCATAATAGCCTACATAATAATAACAATCGCCATATTCTCCACATTAAACGCCCACACAACAAAAACAATCTCCGACATGGGAACCGCCTGATCCATATCCCCTACAACAATAACCCTAGCCCTCATAACACTCACATCACTAGGAGGGCTCCCCCCACTAACGGGGTTTATACCAAAACTACTGATCCTAAATGAACTTACTACAAAACCCTTACTCACCCTAGCCACAACCCTCGCCCTAGCCAGCCTGCCAAGCCTATTCTTCTACATTCGAATAGCCTACACAACAACACTTACCACACCCCCTAACACAACCAACACCGAACACAAATGACGCTTTAAATCACCAACCACCCCCACCCCAACACCAATAATAACCGCCGCACTACTAACAATACCCCTAACTCCAATACTATACACAACAACT---------------------------------------------------------------------------------------------------------------------------------------------------------------------------------------------------------------------------------------------------------------------------------------------------------------------------------------------------------------------------------------------------------------------
>WAMR165739_NA_JX946962_ocellata
CCCCTTCCTCTACTAATAAACCCCGCCATCTGATCAATTCTCATTACAAGCCTATCCATCAGCACCATCATCACCATAACCAGCCACCATTGAATGCTAGCCTGACTCGGACTAGAACTAAACACCCTAAGCATCTTGCCAATCACCATAAAACTACACCACCCCCGAGCAACTGAAGCAACTATAAAATACTTCCTCGTACAAGCACTAGCTGCCTCCCTAATCCTTTTCGCATGTACAATAAGTGCCTGACAAACGGGCCTATGAGCCACAACAAACCAAACCCCAACTACAACAACCATTATTACCATAGCAATCCTATTAAAACTAGGAGCCGCACCAGCACACCTATGATACCCAGATGTCCTTCAAGGCACAACACTAAACACAGCACTTCTAGTATCAACCTGACAAAAACTAGCACCCCTAACCCTACTATACATAATACACACCAACCTACCCACAAACCTTCTACTACTAACAGGCCTCCTGTCAGCACTACTAGGGGGCTGAGGCGGACTAAACCAAACACAAACACGAAAAATCATAGCCCACTCATCAATCGCCCACATAGGATGAGTCCTAATCGCACTCACAACAAGCCCTCAACTAACAACACTAACCATAATAGCCTACATAATAATAACAATCGCCATATTCTCCACATTAAACGCCCACACAACAAAAACAATCTCCGACATGGGAACCGCCTGATCCATATCCCCTACAACAATAACCCTAGCCCTCATAACACTCACATCACTAGGAGGGCTCCCCCCACTAACGGGGTTTATACCAAAACTACTGATCCTAAATGAACTTACTACAAAACCCTTACTCACCCTAGCCACAACCCTCGCCCTAGCCAGCCTGCCAAGCCTATTCTTCTACATTCGAATAGCCTACACAACAACACTTACCACACCCCCTAACACAACCAACACCGAACACAAATGACGCTTTAAATCACCAACCACCCCCACCCCAACACCAATAATAACCGCCGCACTACTAACAATACCCCTAACTCCAATACTATACACAACAACT---------------------------------------------------------------------------------------------------------------------------------------------------------------------------------------------------------------------------------------------------------------------------------------------------------------------------------------------------------------------------------------------------------------------
>WAMR165741_NA_JX946963_ocellata
CCCCTTCCTCTACTAATAAACCCCGCCATCTGATCAATTCTCATTACAAGCCTATCCATCAGCACCATCATCACCATAACCAGCCACCATTGAATGCTAGCCTGACTCGGACTAGAACTAAACACCCTAAGCATCTTGCCAATCACCATAAAACTACACCACCCCCGAGCAACTGAAGCAACTATAAAATACTTCCTCGTACAAGCACTAGCTGCCTCCCTAATCCTTTTCGCATGTACAATAAGTGCCTGACAAACGGGCCTATGAGCCACAACAAACCAAACCCCAACTACAACAACCATTATTACCATAGCAATCCTATTAAAACTAGGAGCCGCACCAGCACACCTATGATACCCAGATGTCCTTCAAGGCACAACACTAAACACAGCACTTCTAGTATCAACCTGACAAAAACTAGCACCCCTAACCCTACTATACATAATACACACCAACCTACCCACAAACCTTCTACTACTAACAGGCCTCCTGTCAGCACTACTAGGGGGCTGAGGCGGACTAAACCAAACACAAACACGAAAAATCATAGCCCACTCATCAATCGCCCACATAGGATGAGTCCTAATCGCACTCACAACAAGCCCTCAACTAACAACACTAACCATAATAGCCTACATAATAATAACAATCGCCATATTCTCCACATTAAACGCCCACACAACAAAAACAATCTCCGACATGGGAACCGCCTGATCCATATCCCCTACAACAATAACCCTAGCCCTCATAACACTCACATCACTAGGAGGGCTCCCCCCACTAACGGGGTTTATACCAAAACTACTGATCCTAAATGAACTTACTACAAAACCCTTACTCACCCTAGCCACAACCCTCGCCCTAGCCAGCCTGCCAAGCCTATTCTTCTACATTCGAATAGCCTACACAACAACACTTACCACACCCCCTAACACAACCAACACCGAACACAAATGACGCTTTAAATCACCAACCACCCCCACCCCAACACCAATAATAACCGCCGCACTACTAACAATACCCCTAACTCCAATACTATACACAACAACT---------------------------------------------------------------------------------------------------------------------------------------------------------------------------------------------------------------------------------------------------------------------------------------------------------------------------------------------------------------------------------------------------------------------
>WAMR165743_NA_JX946964_ocellata
CCCCTTCCTCTACTAATAAACCCCGCCATCTGATCAATTCTCATTACAAGCCTATCCATCAGCACCATCATCACCATAACCAGCCACCATTGAATGCTAGCCTGACTCGGACTAGAACTAAACACCCTAAGCATCTTGCCAATCACCATAAAACTACACCACCCCCGAGCAACTGAAGCAACTATAAAATACTTCCTCGTACAAGCACTAGCTGCCTCCCTAATCCTTTTCGCATGTACAATAAGTGCCTGACAAACGGGCCTATGAGCCACAACAAACCAAACCCCAACTACAACAACCATCATTACCATAGCAATCCTATTAAAACTAGGAGCCGCACCAGCACACCTATGATACCCAGATGTCCTTCAAGGCACAACACTAAACACAGCACTTCTAGTATCAACCTGACAAAAACTAGCACCCCTAACCCTACTATACATAATACACACCAACCTACCCACAAACCTTCTACTACTAACAGGCCTCCTGTCAGCACTACTAGGGGGCTGAGGCGGACTAAACCAAACACAAACACGAAAAATCATAGCCCACTCATCAATCGCCCACATAGGATGAGTCCTAATCGCACTCACAACAAGCCCTCAACTAACAACACTAACCATAATAGCCTACATAATAATAACAATCGCCATATTCTCCACATTAAACGCCCACACAACAAAAACAATCTCCGACATGGGAACCGCCTGATCCATATCCCCTACAACAATAACCCTAGCCCTCATAACACTCACATCACTAGGAGGGCTCCCCCCACTAACGGGGTTTATACCAAAACTACTGATCCTAAATGAACTTACTACAAAACCCTTACTCACCCTAGCCACAACCCTCGCCCTAGCCAGCCTGCCAAGCCTATTCTTCTACATTCGAATAGCCTACACAACAACACTTACCACACCCCCTAACACAACCAACACCGAACACAAATGACGCTTTAAATCACCAACCACCCCCACCCCAACACCAATAATAACCGCCGCACTACTAACAATACCCCTAACTCCAATACTATACACAACAACT---------------------------------------------------------------------------------------------------------------------------------------------------------------------------------------------------------------------------------------------------------------------------------------------------------------------------------------------------------------------------------------------------------------------
>WAMR165744_NA_JX946965_ocellata
CCCCTTCCTCTACTAATAAACCCCGCCATCTGATCAATTCTCATTACAAGCCTATCCATCAGCACCATCATCACCATAACCAGCCACCATTGAATGCTAGCCTGACTCGGACTAGAACTAAACACCCTAAGCATCTTGCCAATCACCATAAAACTACACCACCCCCGAGCAACTGAAGCAACTATAAAATACTTCCTCGTACAAGCACTAGCTGCCTCCCTAATCCTTTTCGCATGTACAATAAGTGCCTGACAAACGGGCCTATGAGCCACAACAAACCAAACCCCAACTACAACAACCATCATTACCATAGCAATCCTATTAAAACTAGGAGCCGCACCAGCACACCTATGATACCCAGATGTCCTTCAAGGCACAACACTAAACACAGCACTTCTAGTATCAACCTGACAAAAACTAGCACCCCTAACCCTACTATACATAATACACACCAACCTACCCACAAACCTTCTACTACTAACAGGCCTCCTGTCAGCACTACTAGGGGGCTGAGGCGGACTAAACCAAACACAAACACGAAAAATCATAGCCCACTCATCAATCGCCCACATAGGATGAGTCCTAATCGCACTCACAACAAGCCCTCAACTAACAACACTAACCATAATAGCCTACATAATAATAACAATCGCCATATTCTCCACATTAAACGCCCACACAACAAAAACAATCTCCGACATGGGAACCGCCTGATCCATATCCCCTACAACAATAACCCTAGCCCTCATAACACTCACATCACTAGGAGGGCTCCCCCCACTAACGGGGTTTATACCAAAACTACTAATCCTAAATGAACTTACTACAAAACCCTTACTCACCCTAGCCACAACCCTCGCCCTAGCCAGCCTGCCAAGCCTATTCTTCTACATTCGAATAGCCTACACAACAACACTTACCACACCCCCTAACACAACCAACACCGAACACAAATGACGCTTTAAATCACCAACCACCCCCACCCCAACACCAATAATAACCGCCGCACTACTAACAATACCCCTAACTCCAATACTATACACAACAACT---------------------------------------------------------------------------------------------------------------------------------------------------------------------------------------------------------------------------------------------------------------------------------------------------------------------------------------------------------------------------------------------------------------------
>WAMR165746_NA_JX946966_ocellata
CCCCTTCCTCTACTAATAAACCCCGCCATCTGATCAATTCTCATTACAAGCCTATCCATCAGCACCATCATCACCATAACCAGCCACCATTGAATGCTAGCCTGACTCGGACTAGAACTAAACACCCTAAGCATCTTGCCAATCACCATAAAACTACACCACCCCCGAGCAACTGAAGCAACTATAAAATACTTCCTCGTACAAGCACTAGCTGCCTCCCTAATCCTTTTCGCATGTACAATAAGTGCCTGACAAACGGGCCTATGAGCCACAACAAACCAAACCCCAACTACAACAACCATCATTACCATAGCAATCCTATTAAAACTAGGAGCCGCACCAGCACACCTATGATACCCAGATGTCCTTCAAGGCACAACACTAAACACAGCACTTCTAGTATCAACCTGACAAAAACTAGCACCCCTAACCCTACTATACATAATACACACCAACCTACCCACAAACCTTCTACTACTAACAGGCCTCCTGTCAGCACTACTAGGGGGCTGAGGCGGACTAAACCAAACACAAACACGAAAAATCATAGCCCACTCATCAATCGCCCACATAGGATGAGTCCTAATCGCACTCACAACAAGCCCTCAACTAACAACACTAACCATAATAGCCTACATAATAATAACAATCGCCATATTCTCCACATTAAACGCCCACACAACAAAAACAATCTCCGACATGGGAACCGCCTGATCCATATCCCCTACAACAATAACCCTAGCCCTCATAACACTCACATCACTAGGAGGGCTCCCCCCACTAACGGGGTTTATACCAAAACTACTAATCCTAAATGAACTTACTACAAAACCCTTACTCACCCTAGCCACAACCCTCGCCCTAGCCAGCCTGCCAAGCCTATTCTTCTACATTCGAATAGCCTACACAACAACACTTACCACACCCCCTAACACAACCAACACCGAACACAAATGACGCTTTAAATCACCAACCACCCCCACCCCAACACCAATAATAACCGCCGCACTACTAACAATACCCCTAACTCCAATACTATACACAACAACT---------------------------------------------------------------------------------------------------------------------------------------------------------------------------------------------------------------------------------------------------------------------------------------------------------------------------------------------------------------------------------------------------------------------
>WAMR165753_NA_JX946968_ocellata
CCCCTTCCTCTACTAATAAACCCCGCCATCTGATCAATTCTCATTACAAGCCTATCCATCAGCACCATCATCACCATAACCAGCCACCATTGAATGCTAGCCTGACTCGGACTAGAACTAAACACCCTAAGCATCTTGCCAATCACCATAAAACTACACCACCCCCGAGCAACTGAAGCAACTATAAAATACTTCCTCGTACAAGCACTAGCTGCCTCCCTAATCCTTTTCGCATGTACAATAAGTGCCTGACAAACGGGCCTATGAGCCACAACAAACCAAACCCCAACTACAACAACCATCATTACCATAGCAATCCTATTAAAACTAGGAGCCGCACCAGCACACCTATGATACCCAGATGTCCTTCAAGGCACAACACTAAACACAGCACTTCTAGTATCAACCTGACAAAAACTAGCACCCCTAACCCTACTATACATAATACACACCAACCTACCCACAAACCTTCTACTACTAACAGGCCTCCTGTCAGCACTACTAGGGGGCTGAGGCGGACTAAACCAAACACAAACACGAAAAATCATAGCCCACTCATCAATCGCCCACATAGGATGAGTCCTAATCGCACTCACAACAAGCCCTCAACTAACAACACTAACCATAATAACCTACATAATAATAACAATCGCCATATTCTCCACATTAAACGCCCACACAACAAAAACAATCTCCGACATGGGAACCGCCTGATCCATATCCCCTACAACAATAACCCTAGCCCTCATAACACTCACATCACTAGGAGGGCTCCCCCCACTAACGGGGTTTATACCAAAACTACTGATCCTAAATGAACTTACTACAAAACCCTTACTCACCCTAGCCACAACCCTCGCCCTAGCCAGCCTGCCAAGCCTATTCTTCTACATTCGAATAGCCTACACAACAACACTTACCACACCCCCTAACACAACCAACACCGAACACAAATGACGCTTTAAATCACCAACCACCCCCACCCCAACACCAATAATAACCGCCGCACTACTAACAATACCCCTAACTCCAATACTATACACAACAACT---------------------------------------------------------------------------------------------------------------------------------------------------------------------------------------------------------------------------------------------------------------------------------------------------------------------------------------------------------------------------------------------------------------------
>WAMR165971_NA_JX946969_ocellata
CCCCTTCCTCTACTAATAAACCCCGCCATCTGATCAATTCTCATTACAAGCCTATCCATCAGCACCATCATCACCATAACCAGCCACCATTGAATGCTAGCCTGACTCGGACTAGAACTAAACACCCTAAGCATCTTGCCAATCACCATAAAACTACACCACCCCCGAGCAACTGAAGCAACTATAAAATACTTCCTCGTACAAGCACTAGCTGCCTCCCTAATCCTTTTCGCATGTACAATAAATGCCTGACAAACGGGCCTATGAGCCACAACAAACCAAACCCCAACTACAACAACCATTATTACCATAGCAATCCTATTAAAACTAGGAGCCGCACCAGCACACCTATGATACCCAGATGTCCTTCAAGGCACAACACTAAACACAGCACTTCTAGTATCAACCTGACAAAAACTAGCACCCCTAACCCTACTATACATAATACACACCAACCTACCCACAAACCTCCTACTACTAACAGGCCTCCTATCAGCACTACTAGGGGGCTTAGGCGGACTAAACCAAACACAAACACGAAAAATCATAGCCCACTCATCAATCGCCCACATAGGATGAATCCTAATCGCACTCACAACAAGCCCTCAACTAACAACACTAACCATAATAGCCTACATAATAATAACAATCGCCATATTCTCCACATTAAACGCCCACACAACAAAAACAATCTCCGACATGGGAACCGCCTGATCCATATCCCCTACAACAATAACCTTAGCCCTCATAACACTCACATCACTAGGAGGGCTCCCCCCACTAACGGGGTTTATACCAAAGCTACTGATCCTAAATGAACTTACTACAAAACCCTTACTCACCCTAGCCACAACCCTCGCCCTAGCCAGCCTGCCAAGCCTATTCTTCTACATTCGAATAGCCTACACAACAACACTTACCACACCCCCTAACACAACCAACACCGAACACAAATGACGCTTTAAATCACCAACCACCCCCACCCCAACACCAATAATAACCGCTGCACTACTAACAATACCCCTAACTCCAATACTATACACAACAACC---------------------------------------------------------------------------------------------------------------------------------------------------------------------------------------------------------------------------------------------------------------------------------------------------------------------------------------------------------------------------------------------------------------------
>WAMR165972_NA_JX946970_ocellata
CCCCTTCCTCTACTAATAAACCCCGCCATCTGATCAATTCTCATTACAAGCCTATCCATCAGCACCATCATCACCATAACCAGCCACCATTGAATGCTAGCCTGACTCGGACTAGAACTAAACACCCTAAGCATCTTGCCAATCACCATAAAACTACACCACCCCCGAGCAACTGAAGCAACTATAAAATACTTCCTCGTACAAGCACTAGCTGCCTCCCTAATCCTTTTCGCATGTACAATAAATGCCTGACAAACGGGCCTATGAGCCACAACAAACCAAACCCCAACTACAACAACCATTATTACCATAGCAATCCTATTAAAACTAGGAGCCGCACCAGCACACCTATGATACCCAGATGTCCTTCAAGGCACAACACTAAACACAGCACTTCTAGTATCAACCTGACAAAAACTAGCACCCCTAACCCTACTATACATAATACACACCAACCTACCCACAAACCTCCTACTACTAACAGGCCTCCTATCAGCACTACTAGGGGGCTTAGGCGGACTAAACCAAACACAAACACGAAAAATCATAGCCCACTCATCAATCGCCCACATAGGATGAATCCTAATCGCACTCACAACAAGCCCTCAACTAACAACACTAACCATAATAGCCTACATAATAATAACAATCGCCATATTCTCCACATTAAACGCCCACACAACAAAAACAATCTCCGACATGGGAACCGCCTGATCCATATCCCCTACAACAATAACCTTAGCCCTCATAACACTCACATCACTAGGAGGGCTCCCCCCACTAACGGGGTTTATACCAAAGCTACTGATCCTAAATGAACTTACTACAAAACCCTTACTCACCCTAGCCACAACCCTCGCCCTAGCCAGCCTGCCAAGCCTATTCTTCTACATTCGAATAGCCTACACAACAACACTTACCACACCCCCTAACACAACCAACACCGAACACAAATGACGCTTTAAATCACCAACCACCCCCACCCCAACACCAATAATAACCGCTGCACTACTAACAATACCCCTAACTCCAATACTATACACAACAACC---------------------------------------------------------------------------------------------------------------------------------------------------------------------------------------------------------------------------------------------------------------------------------------------------------------------------------------------------------------------------------------------------------------------
>WAMR165973_NA_JX946971_ocellata
CCCCTTCCTCTACTAATAAGCCCCGCCATCTGATCAATTCTCATTACAAGCCTATCCATCAGCACCATCATCACCATAACCAGCCACCATTGAATGCTAGCCTGACTCGGACTAGAACTAAACACCCTAAGCATCTTGCCAATCACCATAAAACTACACCACCCCCGAGCAACTGAAGCAACTATAAAATACTTCCTCGTACAAGCACTAGCTGCCTCCCTAATCCTTTTCGCATGTACAATAAATGCCTGACAAACGGGCCTATGAGCCACAACAAACCAAACCCCAACTACAACAACCATTATTACCATAGCAATCCTATTAAAACTAGGAGCCGCACCAGCACACCTATGATACCCAGATGTCCTTCAAGGCACAACACTAAACACAGCACTTCTAGTATCAACCTGACAAAAACTAGCCCCCCTAACCCTACTATACATAATACACACCAACCTACCCACAAACCTCCTACTACTAACAGGCCTCCTATCAGCACTACTAGGGGGCTTAGGCGGACTAAACCAAACACAAACACGAAAAATCATAGCCCACTCATCAATCGCCCACATAGGGTGAATCCTAATCGCACTCACAACAAGCCCTCAACTAACAACACTAACCATAATAGCCTACATAATAATAACAATCGCCATATTCTCCACATTAAACGCCCACACAACAAAAACAATCTCCGACATGGGAACCGCCTGATCCATATCCCCTACAACAATAACCTTAGCCCTCATAACACTCACATCACTAGGAGGGCTCCCCCCACTAACGGGGTTTATACCAAAGCTACTGATCCTAAGTGAACTTACTACAAAACCCTTACTCACCCTAGCCACAACCCTCGCCCTAGCCAGCCTGCCAAGCCTATTCTTCTACATTCGAATAGCCTACACAACAACACTTACCACACCCCCTAACACAACCAACACCGAACACAAATGACGCTTTAAATCACCAACCACCCCCACCCCAACACCAATAATAACCGCTGCACTACTAACAATACCCCTAACTCCAATACTATACACAACAACT---------------------------------------------------------------------------------------------------------------------------------------------------------------------------------------------------------------------------------------------------------------------------------------------------------------------------------------------------------------------------------------------------------------------
>WAMR165974_NA_JX946972_ocellata
CCCCTTCCTCTACTAATAAACCCCGCCATCTGATCAATTCTCATTACAAGCCTATCCATCAGCACCATCATCACCATAACCAGCCACCATTGAATGCTAGCCTGACTCGGACTAGAACTAAACACCCTAAGCATCTTGCCAATCACCATAAAACTACACCACCCCCGAGCAACTGAAGCAACTATAAAATACTTCCTCGTACAAGCACTAGCTGCCTCCCTAATCCTTTTCGCATGTACAATAAATGCCTGACAAACGGGCCTATGAGCCACAACAAACCAAACCCCAACTACAACAACCATTATTACCATAGCAATCCTATTAAAACTAGGAGCCGCACCAGCACACCTATGATACCCAGATGTCCTTCAAGGCACAACACTAAACACAGCACTTCTAGTATCAACCTGACAAAAACTAGCCCCCCTAACCCTACTATACATAATACACACCAACCTACCCACAAACCTCCTACTACTAACAGGCCTCCTATCAGCACTACTAGGGGGCTTAGGCGGACTAAACCAAACACAAACACGAAAAATCATAGCCCACTCATCAATCGCCCACATAGGGTGAATCCTAATCGCACTCACAACAAGCCCTCAACTAACAACACTAACCATAATAGCCTACATAATAATAACAATCGCCATATTCTCCACATTAAACGCCCACACAACAAAAACAATCTCCGACATGGGAACCGCCTGATCCATATCCCCTACAACAATAACCTTAGCCCTCATAACACTCACATCACTAGGAGGGCTCCCCCCACTAACGGGGTTTATACCAAAGCTACTGATCCTAAGTGAACTTACTACAAAACCCTTACTCACCCTAGCCACAACCCTCGCCCTAGCCAGCCTGCCAAGCCTATTCTTCTACATTCGAATAGCCTACACAACAACACTTACCACACCCCCTAACACAACCAACACCGAACACAAATGACGCTTTAAATCACCAACCACCCCCACCCCAACACCAATAATAACCGCTGCACTACTAACAATACCCCTAACTCCAATACTATACACAACAACT---------------------------------------------------------------------------------------------------------------------------------------------------------------------------------------------------------------------------------------------------------------------------------------------------------------------------------------------------------------------------------------------------------------------
>WAMR165975_NA_JX946973_ocellata
CCCCTTCCTCTACTAATAAACCCCGCCATCTGATCAATTCTCATTACAAGCCTATCCATCAGCACCATCATCACCATAACCAGCCACCATTGAATGCTAGCCTGACTCGGACTAGAACTAAACACCCTAAGCATCTTGCCAATCACCATAAAACTACACCACCCCCGAGCAACTGAAGCAACTATAAAATACTTCCTCGTACAAGCACTAGCTGCCTCCCTAATCCTTTTCGCATGTACAATAAATGCCTGACAAACGGGCCTATGAGCCACAACAAACCAAACCCCAACTACAACAACCATTATTACCATAGCAATCCTATTAAAACTAGGAGCCGCACCAGCACACCTATGATACCCAGATGTCCTTCAAGGCACAACACTAAACACAGCACTTCTAGTATCAACCTGACAAAAACTAGCCCCCCTAACCCTACTATACATAATACACACCAACCTACCCACAAACCTCCTACTACTAACAGGCCTCCTATCAGCACTACTAGGGGGCTTAGGCGGACTAAACCAAACACAAACACGAAAAATCATAGCCCACTCATCAATCGCCCACATAGGGTGAATCCTAATCGCACTCACAACAAGCCCTCAACTAACAACACTAACCATAATAGCCTACATAATAATAACAATCGCCATATTCTCCACATTAAACGCCCACACAACAAAAACAATCTCCGACATGGGAACCGCCTGATCCATATCCCCTACAACAATAACCTTAGCCCTCATAACACTCACATCACTAGGAGGGCTCCCCCCACTAACGGGGTTTATACCAAAGCTACTGATCCTAAGTGAACTTACTACAAAACCCTTACTCACCCTAGCCACAACCCTCGCCCTAGCCAGCCTGCCAAGCCTATTCTTCTACATTCGAATAGCCTACACAACAACACTTACCACACCCCCTAACACAACCAACACCGAACACAAATGACGCTTTAAATCACCAACCACCCCCACCCCAACACCAATAATAACCGCTGCACTACTAACAATACCCCTAACTCCAATACTATACACAACAACT---------------------------------------------------------------------------------------------------------------------------------------------------------------------------------------------------------------------------------------------------------------------------------------------------------------------------------------------------------------------------------------------------------------------
>WAMR108635_NA_MH464614_pilbara
-------------------------TTATTTGATCAATCCTCATTACAAGCCTATCTACCAGCACTATCATTACCATAGCTAGTCACCATTGAATCCTAGCCTGACTGGGGCTAGAACTAAACACCCTAAGCATCCTACCAATTACCATAAAACTACACCACCCCCGAGCAACCGAAGCAACTATAAAATACTTCCTAGTACAAGCACTGGCAGCCTCTCTAATTCTATTCGCAAGTACACTAAATGCCTGACAAACCGGTCTATGAGCCACCATAAACCCAACCCCAACTACAGCAGCCATTATCACCATAGCAGTCCTACTAAAACTAGGAGCAGCACCAACACATCTATGATATCCAGATGTACTTCAAGGCACAACACTCAACACAGCACTTCTACTATCAACCTGACAAAAACTAGCACCCCTAGCCCTACTATACATAATATACAACAGCCTCCCCACAAACCTCTTACTATTAACGGGACTTCTATCAGCACTACTAGGCGGCTGAGCCGGATTAAACCAAACACAGACACGAAAAATCATGGCACACTCATCAATTGCACATATAGGATGAATCATAATTGCACTCACAACAAGCCCTCAACTAACAACACTAACCATAATTACTTATATAACAATAACCGCCGCCATATTCTACACACTAAGCACCAACACAACAAAAACCATCACTGATATAGGAACTACCTGATCCATATCCCCCACAGTAACAACACTAACCCTAATAACACTAACATCACTAGGAGGACTCCCCCCAATAACAGGATTTATACCAAAACTATTAATCCTAAACGAACTCGCCACAAAATCCTTACTAACCCTAGCCACGACCCTAGCACTAGCCAGCCTACCAAGCCTATTCTTCTACATTCGAATAGCCCACACAACAACACTTACCACGCCCCCCAACACAACCAACACCGAACATAAATGACGATTTAAATCAACATACAAACCCTCCCCAACACCAACAATAACCCTCGCACTACTAACGACACCCCTAACCCCAATACTATTCACAACAACCTAGGAACTTAGGTTA--ACA-CAAACCCGGGGCCTTCAAAGCCCAAAA---AAAGCATCACCCGCTTAGTCCCTGGAAGGCCTGTAAAACTCTAATACAC-----------------------------------------------------------------------------------------------------------------------------------------------------------------------------------------------------------------------------------------------------------------------------------------------------------------
>WAMR163973_NA_MH464712_pilbara
-------------------------TTATTTGATCAATCCTCATTACAAGCCTATCTACCAGCACTATCATTACCATAGCTAGTCACCATTGAATCCTAGCCTGACTAGGGCTAGAACTAAACACCCTAAGCATCCTACCAATTACCATAAAACTACATCACCCCCGAGCAACCGAAGCAACTATAAAATACTTCCTAGTACAAGCACTAGCAGCCTCTCTAATTCTATTCGCAAGTACACTAAATGCCTGACAAACAGGTCTATGAACCACCATAAACCCAACCCCAACTACAACAGCCATTATCACCATAGCAATCCTACTAAAACTAGGAGCAGCACCAACGCATCTATGATATCCAGACGTACTTCAAGGCACAACACTCAACACAGCACTTCTACTATCAACCTGACAAAAACTAGCACCCCTAGCCCTACTATACATAATATACAACAGCCTCCCCACAAACCTCTTACTATTAACAGGACTTCTATCAGCACTACTAGGCGGCTGAGCCGGATTAAACCAAACACAGACACGAAAAATCATGGCACACTCATCAATTGCACATATAGGATGAATCATAATTGCACTCACAACAAGCCCTCAACTAACAACACTAACCATAATTACTTATATAACAATAACAGCCGCCATATTCTCCACACTAAACACCAACACAACAAAAACCATCACTGATATAGGAACTACCTGATCCATATCCCCCACAGTAACAACACTAACCCTAATAACACTAACATCACTAGGAGGACTCCCCCCCATAACAGGATTTATACCAAAACTATTAATCCTAAACGAACTCGCTACAAAATCCTTACTAACCCTAGCCACGATCCTAGCACTAGCCAGCCTACCAAGCCTATTCTTCTACATTCGGATAGCCCACACAACAACACTTACTACACCCCCCAACACAACCAACACCGAACATAAATGACGATTTAAATCAACATACAAACCCTCCCCAACACCAGCAATAACCCTCGCACTACTAACGACACCCCTAACCCCAATACTATTCACAACAACCTAGGAACTTAGGTTA--ACA-CAAACCCGGGGCCTTCAAAGCCCAAAA---AAAGCATCACCCGCTTAGTCCCTGGAAGGCCTGTAAAACTCTAATACAC-----------------------------------------------------------------------------------------------------------------------------------------------------------------------------------------------------------------------------------------------------------------------------------------------------------------
>WAMR102167_NA_JX946935_pilbara
CCCCCTCCTTTACTAATAAACCCCATTATTTGATCAATCCTCATTACAAGCCTATCTACCAGCACTATCATTACCATAGCTAGTCACCATTGAATCCTAGCCTGACTAGGGCTAGAACTAAACACCCTAAGCATCCTACCAATTACCATAAAACTACACCACCCCCGAGCAACCGAAGCAACTATAAAATACTTCCTAGTACAAACACTGGCAGCCTCTCTAATTCTATTCGCAAGTACACTAAATGCCTGACAAACCGGTCTATGAGCCACCATAAACCCAACCCCAACTACAACAGCCATTATCACCATAGCAATCCTACTAAAACTAGGAGCAGCACCAACACATCTATGATATCCAGATGTACTTCAAGGCACAACACTCAACACAGCACTTCTACTATCAACCTGACAAAAACTAGCACCCCTAGCCCTACTATACATAATATACAACAGCCTCCCCACAAACCTCTTACTATTAACGGGACTTCTATCAGCACTACTAGGCGGCTGAGCCGGATTAAACCAAACACAGACACGAAAAATCATGGCACACTCATCAATTGCACATATAGGATGAATCATAATTGCACTCACAACAAGCCCTCAACTAACAACACTAACCATAATTACTTATATAACAATAACCGCCGCCATATTCTACACACTAAACACCAACACAACAAAAACCATCACTGATATAGGAACTACCTGATCCATGTCCCCCACAGTAACAACACTAACCCTAATAACACTAACATCACTAGGAGGACTCCCCCCAATAACAGGGTTTATACCAAAACTATTAATCCTAAACGAACTCGCTACAAAATCCTTACTAACCCTAGCCACGATCCTAGCACTAGCCAGCCTACCAAGCCTATTCTTCTACATTCGAATAGCCCACACAACAACACTTACCACGCCCCCCAACACAACCAACACCGAACATAAATGACGATTTAAATCAACATACAAACCCTCCCCAACACCAACAATAACCCTCGCACTACTAACGACACCCCTAACCCCAATACTATTCACAACAACC---------------------------------------------------------------------------------------------------------------------------------------------------------------------------------------------------------------------------------------------------------------------------------------------------------------------------------------------------------------------------------------------------------------------
>WAMR108603_NA_JX946923_pilbara
-CCCCTCCTTTACTAATAAACCCCATTATTTGATCAATCCTCATTACAAGCCTATCTACCAGCACTATCATTACCATAGCTAGTCACCATTGAATCCTAGCCTGACTGGGGCTAGAACTAAACACCCTAAGCATCCTACCAATTACCATAAAACTACACCACCCCCGAGCAACTGAAGCAACTATAAAATACTTCCTAGTACAAGCACTGGCAGCCTCTCTAATTCTATTCGCAAGTACACTAAATGCCTGACAAACCGGTCTATGAGCCACCATAAACCCAACCCCAACTACAGCAGCCATTATCACCATAGCAGTCCTACTAAAACTAGGAGCAGCACCAACACATCTATGATATCCAGATGTACTTCAAGGCACAACACTCAACACAGCACTTCTACTATCAACCTGACAAAAACTAGCACCCCTAGCCCTACTATACATAATATACAACAGCCTCCCCACAAACCTCTTACTATTAACGGGACTTCTATCAGCACTACTAGGCGGCTGAGCCGGATTAAACCAAACACAGACACGAAAAATCATGGCACACTCATCAATTGCACATATAGGATGAATCATAATTGCACTCACAACAAGCCCTCAACTAACAACACTAACCATAATTACTTATATAACAATAACCGCCGCCATATTCTATACACTAAGCACCAACACAACAAAAACCATCACTGATATAGGAACTACCTGATCCATATCCCCCACAGTAACAACACTAACCCTAATAACACTAACATCACTAGGAGGACTCCCCCCAATAACAGGATTTATACCAAAACTATTAATCCTAAACGAACTCGCTACAAAATCCTTACTAACCCTAGCCACGACCCTAGCACTAGCCAGCCTACCAAGCCTATTCTTCTACATTCGAATAGCCCACACAACAACACTTACCACGCCCCCCAACACAACCAACACCGAACATAAATGACGATTTAAATCAACATACAAACCCTCCCCAACACCAACAATAACCCTCGCACTACTAACGACACCCCTAACCCCAATACTATTCACAACAACC---------------------------------------------------------------------------------------------------------------------------------------------------------------------------------------------------------------------------------------------------------------------------------------------------------------------------------------------------------------------------------------------------------------------
>WAMR108633_NA_JX946937_pilbara
CCCCCTCCTTTACTAATAAACCCCATTATTTGATCAATCCTCATTACAAGCCTATCTACCAGCACTATCATTACCATAGCTAGTCACCATTGAATCCTAGCCTGACTGGGGCTAGAACTAAACACCCTAAGCATCCTACCAATTACCATAAAACTACACCACCCCCGAGCAACTGAAGCAACTATAAAATACTTCCTAGTACAAGCACTGGCAGCCTCTCTAATTCTATTCGCAAGTACACTAAATGCCTGACAAACCGGTCTATGAGCCACCATAAACCCAACCCCAACTACAGCAGCCATTATCACCATAGCAGTCCTACTAAAACTAGGAGCAGCACCAACACATCTATGATATCCAGATGTACTTCAAGGCACAACACTCAACACAGCACTTCTACTATCAACCTGACAAAAACTAGCACCCCTAGCCCTACTATACATAATATACAACAGCCTCCCCACAAACCTCTTACTATTAACGGGACTTCTATCAGCACTACTAGGCGGCTGAGCCGGATTAAACCAAACACAGACACGAAAAATCATGGCACACTCATCAATTGCACATATAGGATGAATCATAATTGCACTCACAACAAGCCCTCAACTAACAACACTAACCATAATTACTTATATAACAATAACCGCCGCCATATTCTATACACTAAGCACCAACACAACAAAAACCATCACTGATATAGGAACTACCTGATCCATATCCCCCACAGTAACAACACTAACCCTAATAACACTAACATCACTAGGAGGACTCCCCCCAATAACAGGATTTATACCAAAACTATTAATCCTAAACGAACTCGCTACAAAATCCTTACTAACCCTAGCCACGACCCTAGCACTAGCCAGCCTACCAAGCCTATTCTTCTACATTCGAATAGCCCACACAACAACACTTACCACGCCCCCCAACACAACCAACACCGAACATAAATGACGATTTAAATCAACATACAAACCCTCCCCAACACCAACAATAACCCTCGCACTACTAACGACACCCCTAACCCCAATACTATTCACAACAACC---------------------------------------------------------------------------------------------------------------------------------------------------------------------------------------------------------------------------------------------------------------------------------------------------------------------------------------------------------------------------------------------------------------------
>WAMR112678_NA_JX946946_pilbara
--CCCTCCTTTACTAATAAACCCCATTATTTGATCAATCCTCATTACAAGCCTATCTACCAGCACTATCATTACCATAGCTAGTCACCATTGAATCCTAGCCTGACTAGGACTAGAACTAAACACCCTAAGCATCCTACCAATCACCATAAAACTACACCACCCCCGAGCAACCGAAGCAACTATAAAATACTTCCTAGTACAAACACTGGCAGCCTCTCTAATTCTATTCGCAAGTACACTAAATGCCTGACAAACAGGTCTATGAACCACCATAAACCCAACCCCAACTACAACAGCCATTATTACCATAGCAATCCTACTAAAACTAGGAGCAGCACCAACACACCTATGATATCCAGATGTACTTCAAGGCACAACACTCAACACAGCACTTCTACTATCAACCTGACAAAAACTAGCACCCCTAGCCCTACTATACATAATATACAACAGCCTCCCCACAAACCTACTACTATTAACAGGACTTCTATCAGCACTACTAGGCGGCTGAGCCGGATTAAACCAAACACAGACACGAAAAATCATAGCACACTCATCAATTGCGCACATAGGATGAATCATAATTGCACTCACAACAAGCCCTCAACTAACAACACTAACCATAATTACTTATATAACAATAACAACCGCCATATTCTCTACACTAAACACCAACACAACAAAAACCATCACTGATATAGGAACTACCTGATCCATATCCCCCACAATAACAACACTAACCCTAATAACACTAACATCCCTAGGAGGACTCCCCCCCATAACAGGGTTTATACCAAAACTATTAATCCTAAACGAACTCGCTACAAAATCCTTACTAACCCTTGCCACAATCCTAGCACTAGCCAGCCTGCCAAGCCTATTCTTCTACATTCGAATAGCCCACACAACAACACTTACCACACCCCCCAACACAACCAACACCGAACACAAATGACGATTTAAACCAACATACAAACCCTCCCCAACACCAACAATAACCCTCGCACTATTAACGACCCCCCTAACTCCAATACTATTCACAACAACC---------------------------------------------------------------------------------------------------------------------------------------------------------------------------------------------------------------------------------------------------------------------------------------------------------------------------------------------------------------------------------------------------------------------
>WAMR112705_NA_JX946947_pilbara
-CCCCTCCTTTACTAATAAACCCCATTATTTGATCAATCCTCATTACAAGCCTATCTACCAGCACTATCATTACCATAGCTAGTCACCATTGAATCCTAGCCTGACTAGGACTAGAACTAAACACCCTAAGCATCCTACCAATCACCATAAAACTACACCACCCCCGAGCAACCGAAGCAACTATAAAATACTTCCTAGTACAAACACTGGCAGCCTCTCTAATTCTATTCGCAAGTACACTAAATGCCTGACAAACAGGTCTATGAACCACCATAAACCCAACCCCAACTACAACAGCCATTATTACCATAGCAATCCTACTAAAACTAGGAGCAGCACCAACACACCTATGATATCCAGATGTACTTCAAGGCACAACACTCAACACAGCACTTCTACTATCAACCTGACAAAAACTAGCACCCCTAGCCCTACTATACATAATATACAACAGCCTCCCCACAAACCTACTACTATTAACAGGACTTCTATCAGCACTACTAGGCGGCTGAGCCGGATTAAACCAAACACAGACACGAAAAATCATAGCACACTCATCAATTGCGCACATAGGATGAATCATAATTGCACTCACAACAAGCCCTCAACTAACAACACTAACCATAATTACTTATATAACAATAACAACCGCCATATTCTCTACACTAAACACCAACACAACAAAAACCATCACTGATATAGGAACTACCTGATCCATATCCCCCACAATAACAACACTAACCCTAATAACACTAACATCCCTAGGAGGACTCCCCCCCATAACAGGGTTTATACCAAAACTATTAATCCTAAACGAACTCGCTACAAAATCCTTACTAACCCTTGCCACAATCCTAGCACTAGCCAGCCTGCCAAGCCTATTCTTCTACATTCGAATAGCCCACACAACAACACTTACCACACCCCCCAACACAACCAACACCGAACACAAATGACGATTTAAACCAACATACAAACCCTCCCCAACACCAACAATAACCCTCGCACTATTAACGACCCCCCTAACTCCAATACTATTCACAACAACC---------------------------------------------------------------------------------------------------------------------------------------------------------------------------------------------------------------------------------------------------------------------------------------------------------------------------------------------------------------------------------------------------------------------
>WAMR119934_NA_JX946919_pilbara
TCCCCTCCTTTACTAATAAACCCCATTATTTGATCAATCCTCATTACAAGCCTATCTACCAGCACTATCATTACCATAGCTAGTCACCATTGAATCCTAGCCTGACTGGGGCTAGAACTAAACACCCTAAGCATCCTACCAATTACCATAAAACTACACCACCCCCGAGCAACCGAAGCAACTATAAAATACTTCCTAGTACAAGCACTGGCAGCCTCTCTAATTCTATTCGCAAGTACACTAAATGCCTGACAAACCGGTCTATGAGCCACCATAAACCCAACCCCAACTACAGCAGCCATTATCACCATAGCAGTCCTACTAAAACTAGGAGCAGCACCAACACATCTATGATATCCAGATGTACTTCAAGGCACAACACTCAACACAGCACTTCTACTATCAACCTGACAAAAACTAGCACCCCTAGCCCTACTATACATAATATACAACAGCCTCCCCACAAACCTCTTACTATTAACGGGACTTCTATCAGCACTACTAGGCGGCTGAGCCGGATTAAACCAAACACAGACACGAAAAATCATGGCACACTCATCAATTGCACATATAGGATGAATCATAATTGCACTCACAACAAGCCCTCAACTAACAACACTAACCATAATTACTTATATAACAATAACCGCCGCCATATTCTACACACTAAACACCAACACAACAAAAACCATCACTGATATAGGAACTACCTGATCCATATCCCCCACAGTAACAACACTAACCCTAATAACACTAACATCACTAGGAGGACTCCCCCCAATAACAGGATTTATACCAAAACTATTAATCCTAAACGAACTCGCTACAAAATCCTTACTAACCCTAGCCACGACCCTAGCACTAGCCAGCCTACCAAGCCTATTCTTCTACATTCGAATAGCCCACACAACAACACTTACCACGCCCCCCAACACAACCAACACCGAACATAAATGACGATTTAAATCAACATACAAACCCTCCCCAACACCAACAATAACCCTCGCACTACTAACGACACCCCTAACCCCAATACTATTCACAACAACC---------------------------------------------------------------------------------------------------------------------------------------------------------------------------------------------------------------------------------------------------------------------------------------------------------------------------------------------------------------------------------------------------------------------
>WAMR127509_NA_JX946907_pilbara
TCCCCTCCTTTACTAATAAACCCCATTATTTGATCAATCCTCATTACAAGCCTATCTACCAGCACTATCATTACCATAGCTAGTCACCATTGAATCCTAGCCTGACTAGGACTAGAACTAAACACCCTAAGCATCCTACCAATCACCATAAAACTACACCACCCCCGAGCAACCGAAGCAACTATAAAATACTTCCTAGTACAAGCACTGGCAGCCTCTCTAATTCTATTCGCAAGTACACTAAATGCCTGACAAACAGGTCTATGAACCACCATAAACCCAACCCCAACTACAACAGCCATTATTACCATAGCAATCCTACTAAAACTAGGAGCAGCACCAACACACCTATGATATCCAGATGTACTTCAAGGCACAACACTCAACACAGCACTTCTACTATCAACCTGACAAAAACTAGCACCCCTAGCCCTACTATACATAATATACAACAGCCTCCCCACAAACCTACTACTATTAACAGGACTTCTATCAGCACTACTAGGCGGCTGAGCCGGATTAAACCAAACACAGACACGAAAAATCATAGCACACTCATCAATTGCGCACATAGGATGAATCATAATTGCACTCACAACAAGCCCTCAACTAACAACACTAACCATAATTACTTATATAACAATAACAACCGCCATATTCTCTACACTAAACACCAACACAACAAAAACCATCACTGATATAGGAACTACCTGATCCATATCCCCCACAATAACAACACTAACCCTAATAACACTAACATCCCTAGGAGGACTCCCCCCCATAACAGGGTTTATACCAAAACTATTAATCCTAAACGAACTCGCTACAAAATCCTTACTAACCCTTGCCACAATCCTAGCACTAGCCAGCCTGCCAAGCCTATTCTTCTACATTCGAATAGCCCACACAACAACACTTACCACACCCCCCAACACAACCAACACCGAACACAAATGACGATTTAAACCAACATACAAACCCTCCCCAACACCAACAATAACCCTCGCACTATTAACGACACCCCTAACTCCAATACTATTCACAACAACC---------------------------------------------------------------------------------------------------------------------------------------------------------------------------------------------------------------------------------------------------------------------------------------------------------------------------------------------------------------------------------------------------------------------
>WAMR129336_NA_JX946911_pilbara
TCCCCTCCTTTACTAATAAACCCCATTATTTGATCAATCCTCATTACAAGCCTATCTACCAGCACTATCATTACCATAGCTAGTCACCATTGAATCCTAGCCTGACTAGGACTAGAACTAAACACCCTAAGCATCCTACCAATCACCATAAAACTACACCACCCCCGAGCAACCGAAGCAACTATAAAATACTTCCTAGTACAAACACTGGCAGCCTCTCTAATTCTATTCGCAAGTACACTAAATGCCTGACAAACAGGTCTATGAACCACCATAAACCCAACCCCAACTACAACAGCCATTATTACCATAGCAATCCTACTAAAACTAGGAGCAGCACCAACACACCTATGATATCCAGATGTACTTCAAGGCACAACACTCAACACAGCACTTCTACTATCAACCTGACAAAAACTAGCACCCCTAGCCCTACTATACATAATATACAACAGCCTCCCCACAAACCTACTACTATTAACAGGACTTCTATCAGCACTACTAGGCGGCTGAGCCGGATTAAACCAAACACAGACACGAAAAATCATAGCACACTCATCAATTGCGCACATAGGATGAATCATAATTGCACTCACAACAAGCCCTCAACTAACAACACTAACCATAATTACTTATATAACAATAACAACCGCCATATTCTCTACACTAAACACCAACACAACAAAAACCATCACTGATATAGGAACTACCTGATCCATATCCCCCACAATAACAACACTAACCCTAATAACACTAACATCCCTAGGAGGACTCCCCCCCATAACAGGGTTTATACCAAAACTATTAATCCTAAACGAACTCGCTACAAAATCCTTACTAACCCTTGCCACAATCCTAGCACTAGCCAGCCTGCCAAGCCTATTCTTCTACATTCGAATAGCCCACACAACAACACTTACCACACCCCCCAACACAACCAACACCGAACACAAATGACGATTTAAACCAACATACAAACCCTCCCCAACACCAACAATAACCCTCGCACTATTAACGACCCCCCTAACTCCAATACTATTCACAACAACC---------------------------------------------------------------------------------------------------------------------------------------------------------------------------------------------------------------------------------------------------------------------------------------------------------------------------------------------------------------------------------------------------------------------
>WAMR129337_NA_JX946908_pilbara
TCCCCTCCTTTACTAATAAACCCCATTATTTGATCAATCCTCATTACAAGCCTATCTACCAGCACTATCATTACCATAGCTAGTCACCATTGAATCCTAGCCTGACTAGGACTAGAACTAAACACCCTAAGCATCCTACCAATCACCATAAAACTACACCACCCCCGAGCAACCGAAGCAACTATAAAATACTTCCTAGTACAAACACTGGCAGCCTCTCTAATTCTATTCGCAAGTACACTAAATGCCTGACAAACAGGTCTATGAACCACCATAAACCCAACCCCAACTACAACAGCCATTATTACCATAGCAATCCTACTAAAACTAGGAGCAGCACCAACACACCTATGATATCCAGATGTACTTCAAGGCACAACACTCAACACAGCACTTCTACTATCAACCTGACAAAAACTAGCACCCCTAGCCCTACTATACATAATATACAACAGCCTCCCCACAAACCTACTACTATTAACAGGACTTCTATCAGCACTACTAGGCGGCTGAGCCGGATTAAACCAAACACAGACACGAAAAATCATAGCACACTCATCAATTGCGCACATAGGATGAATCATAATTGCACTCACAACAAGCCCTCAACTAACAACACTAACCATAATTACTTATATAACAATAACAACCGCCATATTCTCTACACTAAACACCAACACAACAAAAACCATCACTGATATAGGAACTACCTGATCCATATCCCCCACAATAACAACACTAACCCTAATAACACTAACATCCCTAGGAGGACTCCCCCCCATAACAGGGTTTATACCAAAACTATTAATCCTAAACGAACTCGCTACAAAATCCTTACTAACCCTTGCCACAATCCTAGCACTAGCCAGCCTGCCAAGCCTATTCTTCTACATTCGAATAGCCCACACAACAACACTTACCACACCCCCCAACACAACCAACACCGAACACAAATGACGATTTAAACCAACATACAAACCCTCCCCAACACCAACAATAACCCTCGCACTATTAACGACCCCCCTAACTCCAATACTATTCACAACAACC---------------------------------------------------------------------------------------------------------------------------------------------------------------------------------------------------------------------------------------------------------------------------------------------------------------------------------------------------------------------------------------------------------------------
>WAMR129338_NA_JX946909_pilbara
TCCCCTCCTTTACTAATAAACCCCATTATTTGATCAATCCTCATTACAAGCCTATCTACCAGCACTATCATTACCATAGCTAGTCACCATTGAATCCTAGCCTGACTAGGACTAGAACTAAACACCCTAAGCATCCTACCAATCACCATAAAACTACACCACCCCCGAGCAACCGAAGCAACTATAAAATACTTCCTAGTACAAACACTGGCAGCCTCTCTAATTCTATTCGCAAGTACACTAAATGCCTGACAAACAGGTCTATGAACCACCATAAACCCAACCCCAACTACAACAGCCATTATTACCATAGCAATCCTACTAAAACTAGGAGCAGCACCAACACACCTATGATATCCAGATGTACTTCAAGGCACAACACTCAACACAGCACTTCTACTATCAACCTGACAAAAACTAGCACCCCTAGCCCTACTATACATAATATACAACAGCCTCCCCACAAACCTACTACTATTAACAGGACTTCTATCAGCACTACTAGGCGGCTGAGCCGGATTAAACCAAACACAGACACGAAAAATCATAGCACACTCATCAATTGCGCACATAGGATGAATCATAATTGCACTCACAACAAGCCCTCAACTAACAACACTAACCATAATTACTTATATAACAATAACAACCGCCATATTCTCTACACTAAACACCAACACAACAAAAACCATCACTGATATAGGAACTACCTGATCCATATCCCCCACAATAACAACACTAACCCTAATAACACTAACATCCCTAGGAGGACTCCCCCCCATAACAGGGTTTATACCAAAACTATTAATCCTAAACGAACTCGCTACAAAATCCTTACTAACCCTTGCCACAATCCTAGCACTAGCCAGCCTGCCAAGCCTATTCTTCTACATTCGAATAGCCCACACAACAACACTTACCACACCCCCCAACACAACCAACACCGAACACAAATGACGATTTAAACCAACATACAAACCCTCCCCAACACCAACAATAACCCTCGCACTATTAACGACCCCCCTAACTCCAATACTATTCACAACAACC---------------------------------------------------------------------------------------------------------------------------------------------------------------------------------------------------------------------------------------------------------------------------------------------------------------------------------------------------------------------------------------------------------------------
>WAMR129339_NA_JX946912_pilbara
TCCCCTCCTTTACTAATAAACCCCATTATTTGATCAATCCTCATTACAAGCCTATCTACCAGCACTATCATTACCATAGCTAGTCACCATTGAATCCTAGCCTGACTAGGACTAGAACTAAACACCCTAAGCATCCTACCAATCACCATAAAACTACACCACCCCCGAGCAACCGAAGCAACTATAAAATACTTCCTAGTACAAACACTGGCAGCCTCTCTAATTCTATTCGCAAGTACACTAAATGCCTGACAAACAGGTCTATGAACCACCATAAACCCAACCCCAACTACAACAGCCATTATTACCATAGCAATCCTACTAAAACTAGGAGCAGCACCAACACACCTATGATATCCAGATGTACTTCAAGGCACAACACTCAACACAGCACTTCTACTATCAACCTGACAAAAACTAGCACCCCTAGCCCTACTATACATAATATACAACAGCCTCCCCACAAACCTACTACTATTAACAGGACTTCTATCAGCACTACTAGGCGGCTGAGCCGGATTAAACCAAACACAGACACGAAAAATCATAGCACACTCATCAATTGCGCACATAGGATGAATCATAATTGCACTCACAACAAGCCCTCAACTAACAACACTAACCATAATTACTTATATAACAATAACAACCGCCATATTCTCTACACTAAACACCAACACAACAAAAACCATCACTGATATAGGAACTACCTGATCCATATCCCCCACAATAACAACACTAACCCTAATAACACTAACATCCCTAGGAGGACTCCCCCCCATAACAGGGTTTATACCAAAACTATTAATCCTAAACGAACTCGCTACAAAATCCTTACTAACCCTTGCCACAATCCTAGCACTAGCCAGCCTGCCAAGCCTATTCTTCTACATTCGAATAGCCCACACAACAACACTTACCACACCCCCCAACACAACCAACACCGAACACAAATGACGATTTAAACCAACATACAAACCCTCCCCAACACCAACAATAACCCTCGCACTATTAACGACCCCCCTAACTCCAATACTATTCACAACAACC---------------------------------------------------------------------------------------------------------------------------------------------------------------------------------------------------------------------------------------------------------------------------------------------------------------------------------------------------------------------------------------------------------------------
>WAMR129420_NA_JX946913_pilbara
TCCCCTCCTTTACTAATAAACCCCATTATTTGATCAATCCTCATTACAAGCCTATCTACCAGCACTATCATTACCATAGCTAGTCACCATTGAATCCTAGCCTGACTAGGACTAGAACTAAACACCCTAAGCATCCTACCAATCACCATAAAACTACACCACCCCCGAGCAACCGAAGCAACTATAAAATACTTCCTAGTACAAACACTGGCAGCCTCTCTAATTCTATTCGCAAGTACACTAAATGCCTGACAAACAGGTCTATGAACCACCATAAACCCAACCCCAACTACAACAGCCATTATTACCATAGCAATCCTACTAAAACTAGGAGCAGCACCAACACACCTATGATATCCAGATGTACTTCAAGGCACAACACTCAACACAGCACTTCTACTATCAACCTGACAAAAACTAGCACCCCTAGCCCTACTATACATAATATACAACAGCCTCCCCACAAACCTACTACTATTAACAGGACTTCTATCAGCACTACTAGGCGGCTGAGCCGGATTAAACCAAACACAGACACGAAAAATCATAGCACACTCATCAATTGCGCACATAGGATGAATCATAATTGCACTCACAACAAGCCCTCAACTAACAACACTAACCATAATTACTTATATAACAATAACAACCGCCATATTCTCTACACTAAACACCAACACAACAAAAACCATCACTGATATAGGAACTACCTGATCCATATCCCCCACAATAACAACACTAACCCTAATAACACTAACATCCCTAGGAGGACTCCCCCCCATAACAGGGTTTATACCAAAACTATTAATCCTAAACGAACTCGCTACAAAATCCTTACTAACCCTTGCCACAATCCTAGCACTAGCCAGCCTGCCAAGCCTATTCTTCTACATTCGAATAGCCCACACAACAACACTTACCACACCCCCCAACACAACCAACACCGAACACAAATGACGATTTAAACCAACATACAAACCCTCCCCAACACCAACAATAACCCTCGCACTATTAACGACCCCCCTAACTCCAATACTATTCACAACAACC---------------------------------------------------------------------------------------------------------------------------------------------------------------------------------------------------------------------------------------------------------------------------------------------------------------------------------------------------------------------------------------------------------------------
>WAMR131070_NA_JX946928_pilbara
CTCCCTCCTTTACTAATAAACCCCATTATTTGATCAATCCTCATTACAAGCCTATCTACCAGCACCATTATTACCATAGCTAGCCACCATTGAATCTTAGCCTGACTAGGGCTAGAACTAAACACCCTAAGCATCCTACCAATCATCATGAAATTGCACCACCCTCGTGCAACCGAAGCCACCATAAAATACTTCCTCGTACAAACACTAGCAGCCTCTATAATTCTATTTGCAAGCACACTAAATGCTTGACAAACGGGTCTATGAACAACCATAAACCCAACTACAACTACAACAACCATTATCACCATAGCAGTTTTACTAAAACTAGGAGCAGCACCAACACATCTATGATACCCAGATGTACTCCAAGGCACAACACTAAACACAGCACTCCTACTATCAACCTGACAAAAACTAGCACCCCTAACTCTACTATACATAATACACAGCAACCTCCCAACAAATCTACTACTACTTACAGGACTACTTTCAGCACTACTAGGCGGATGAGCAGGATTAAACCAAACACAAACACGAAAAATTATGGCTCACTCATCAATCGCACATATAGGATGAATTCTAATCGCACTCACAACAAGCCCCCAACTAACAACGTTAACCATGCTTACCTACATAATAATAACAACTGCTATATTCTCCATACTAAACACCAACACAACAAAAACTATCACTGACATAGGAACTACCTGATCCATATCACCCACCATAACAACATTAACCCTAATAACACTAACATCACTAGGAGGGCTCCCTCCCATAACAGGATTTATACCAAAACTATTGATCCTAAATGAACTCATAACAGAATCCTTACTAACTCTAGCCACAACCCTAGCCCTCGCCAGCCTACCAAGCCTATTCTTCTACATTCGAATAGCCTACACAACAACACTTACCACACCCCCCAACACAACTAACACCGAATATAAATGACGATTTAAATCAACATCTAAACCCTCTCCAACACCAATAATAACCCTCGCACTACTAACAATACCTCTAACCCCTATAATATACACAACAACC---------------------------------------------------------------------------------------------------------------------------------------------------------------------------------------------------------------------------------------------------------------------------------------------------------------------------------------------------------------------------------------------------------------------
>WAMR131748_NA_JX946929_pilbara
-CCCCTCCTTTACTAATAAACCCCATTATTTGATCAATCCTCATTACAAGCCTATCTACCAGCACTATCATTACCATAGCTAGTCACCATTGAATCCTAGCCTGACTAGGGCTAGAACTAAACACCCTAAGCATCCTACCAATTACCATAAAACTACACCACCCCCGAGCAACCGAAGCAACTATAAAATACTTCCTAGTACAAACACTGGCAGCCTCTCTAATTCTATTCGCAAGTACACTAAATGCCTGACAAACCGGTCTATGAGCCACCATAAACCCAACCCCAACTACAACAGCCATTATCACCATAGCAATCCTACTAAAACTAGGAGCAGCACCAACACATCTATGATATCCAGATGTACTTCAAGGCACAACACTCAACACAGCACTTCTACTATCAACCTGACAAAAACTAGCACCCCTAGCCCTACTATACATAATATACAACAGCCTCCCCACAAACCTCTTACTATTAACGGGACTTCTATCAGCACTACTAGGCGGCTGAGCCGGATTAAACCAAACACAGACACGAAAAATCATGGCACACTCATCAATTGCACATATAGGATGAATCATAATTGCACTCACAACAAGCCCTCAACTAACAACACTAACCATAATTACTTATATAACAATAACCGCCGCCATATTCTACACACTAAACACCAACACAACAAAAACCATCACTGATATAGGAACTACCTGGTCCATGTCCCCCACAGTAACAACACTAACCCTAATAACACTAACATCACTAGGAGGACTCCCCCCAATAACAGGGTTTATACCAAAACTATTAATCCTAAACGAACTCGCTACAAAATCCTTACTAACCCTAGCCACGATCCTAGCACTAGCCAGCCTACCAAGCCTATTCTTCTACATTCGAATAGCCCACACAACAACACTTACCACGCCCCCCAACACAACCAACACCGAACATAAATGACGATTTAAATCAACATACAAACCCTCCCCAACACCAACAATAACCCTCGCACTACTAACGACACCCCTAACCCCAATACTATTCACAACAACC---------------------------------------------------------------------------------------------------------------------------------------------------------------------------------------------------------------------------------------------------------------------------------------------------------------------------------------------------------------------------------------------------------------------
>WAMR135348_NA_JX946930_pilbara
-CCCCTCCTTTACTAATAAACCCCATTATTTGATCAATCCTCATTACAAGCCTATCTACCAGCACTATCATTACCATAGCTAGTCACCATTGAATCCTAGCCTGACTGGGGCTAGAACTAAACACCCTAAGCATCCTACCAATTACCATAAAACTACACCACCCCCGAGCAACCGAAGCAACTATAAAATACTTCCTAGTACAAGCACTGGCAGCCTCTCTAATTCTATTCGCAAGTACACTAAATGCCTGACAAACCGGTCTATGAGCCACCATAAACCCAACCCCAACTACAGCAGCCATTATCACCATAGCAGTCCTACTAAAACTAGGAGCAGCACCAACACATCTATGATATCCAGATGTACTTCAAGGCACAACACTCAACACAGCACTTCTACTATCAACCTGACAAAAACTAGCACCCCTAGCCCTACTATACATAATATACAACAGCCTCCCCACAAACCTCTTACTATTAACGGGACTTCTATCAGCACTACTAGGCGGCTGAGCCGGATTAAACCAAACACAGACACGAAAAATCATGGCACACTCATCAATTGCACATATAGGATGAATCATAATTGCACTCACAACAAGCCCTCAACTAACAACACTAACCATAATTACTTATATAACAATAACCGCCGCCATATTCTACACACTAAACACCAACACAACAAAAACCATCACTGATATAGGAACTACCTGATCCATATCCCCCACAGTAACAACACTAACCCTAATAACACTAACATCACTAGGAGGACTCCCCCCAATAACAGGATTTATACCAAAACTATTAATCCTAAACGAACTCGCTACAAAATCCTTACTAACCCTAGCCACGACCCTAGCACTAGCCAGCCTACCAAGCCTATTCTTCTACATTCGAATAGCCCACACAACAACACTTACCACGCCCCCCAACACAACCAACACCGAACATAAATGACGATTTAAATCAACATACAAACCCTCCCCAACACCAACAATAACCCTCGCACTACTAACGACACCCCTAACCCCAATACTATTCACAACAACC---------------------------------------------------------------------------------------------------------------------------------------------------------------------------------------------------------------------------------------------------------------------------------------------------------------------------------------------------------------------------------------------------------------------
>WAMR139440_NA_JX946948_pilbara
-CCCCTCCTTTACTAATAAACCCCATTATTTGATCAATCCTCATTACAAGCCTATCTACCAGCACTATCATTACCATAGCTAGTCACCATTGAATCCTAGCCTGACTAGGACTAGAACTAAACACCCTAAGCATCCTACCAATCACCATAAAACTACACCACCCCCGAGCAACCGAAGCAACTATAAAATACTTCCTAGTACAAACACTGGCAGCCTCTCTAATTCTATTCGCAAGTACACTAAATGCCTGACAAACAGGTCTATGAACCACCATAAACCCAACCCCAACTACAACAGCCATTATTACCATAGCAATCCTACTAAAACTAGGAGCAGCACCAACACACCTATGATATCCAGATGTACTTCAAGGCACAACACTCAACACAGCACTTCTACTATCAACCTGACAAAAACTAGCACCCCTAGCCCTACTATACATAATATACAACAGCCTCCCCACAAACCTACTACTATTAACAGGACTTCTATCAGCACTACTAGGCGGCTGAGCCGGATTAAACCAAACACAGACACGAAAAATCATAGCACACTCATCAATTGCGCACATAGGATGAATCATAATTGCACTCACAACAAGCCCTCAACTAACAACACTAACCATAATTACTTATATAACAATAACAACCGCCATATTCTCTACACTAAACACCAACACAACAAAAACCATCACTGATATAGGAACTACCTGATCCATATCCCCCACAATAACAACACTAACCCTAATAACACTAACATCCCTAGGAGGACTCCCCCCCATAACAGGGTTTATACCAAAACTATTAATCCTAAACGAACTCGCTACAAAATCCTTACTAACCCTTGCCACAATCCTAGCACTAGCCAGCCTGCCAAGCCTATTCTTCTACATTCGAATAGCCCACACAACAACACTTACCACACCCCCCAACACAACCAACACCGAACACAAATGACGATTTAAACCAACATACAAACCCTCCCCAACACCAACAATAACCCTCGCACTATTAACGACCCCCCTAACTCCAATACTATTCACAACAACC---------------------------------------------------------------------------------------------------------------------------------------------------------------------------------------------------------------------------------------------------------------------------------------------------------------------------------------------------------------------------------------------------------------------
>WAMR139441_NA_JX946949_pilbara
-CCCCTCCTTTACTAATAAACCCCATTATTTGATCAATCCTCATTACAAGCCTATCTACCAGCACTATCATTACCATAGCTAGTCACCATTGAATCCTAGCCTGACTAGGACTAGAACTAAACACCCTAAGCATCCTACCAATCACCATAAAACTACACCACCCCCGAGCAACCGAAGCAACTATAAAATACTTCCTAGTACAAACACTGGCAGCCTCTCTAATTCTATTCGCAAGTACACTAAATGCCTGACAAACAGGTCTATGAACCACCATAAACCCAACCCCAACTACAACAGCCATTATTACCATAGCAATCCTACTAAAACTAGGAGCAGCACCAACACACCTATGATATCCAGATGTACTTCAAGGCACAACACTCAACACAGCACTTCTACTATCAACCTGACAAAAACTAGCACCCCTAGCCCTACTATACATAATATACAACAGCCTCCCCACAAACCTACTACTATTAACAGGACTTCTATCAGCACTACTAGGCGGCTGAGCCGGATTAAACCAAACACAGACACGAAAAATCATAGCACACTCATCAATTGCGCACATAGGATGAATCATAATTGCACTCACAACAAGCCCTCAACTAACAACACTAACCATAATTACTTATATAACAATAACAACCGCCATATTCTCTACACTAAACACCAACACAACAAAAACCATCACTGATATAGGAACTACCTGATCCATATCCCCCACAATAACAACACTAACCCTAATAACACTAACATCCCTAGGAGGACTCCCCCCCATAACAGGGTTTATACCAAAACTATTAATCCTAAACGAACTCGCTACAAAATCCTTACTAACCCTTGCCACAATCCTAGCACTAGCCAGCCTGCCAAGCCTATTCTTCTACATTCGAATAGCCCACACAACAACACTTACCACACCCCCCAACACAACCAACACCGAACACAAATGACGATTTAAACCAACATACAAACCCTCCCCAACACCAACAATAACCCTCGCACTATTAACGACCCCCCTAACTCCAATACTATTCACAACAACC---------------------------------------------------------------------------------------------------------------------------------------------------------------------------------------------------------------------------------------------------------------------------------------------------------------------------------------------------------------------------------------------------------------------
>WAMR140311_NA_JX946940_pilbara
-TCCCTCCTTTACTAATAAACCCCATTATTTGATCAATCCTCATTACAAGCCTATCTACCAGCACTATCATTACCATAGCTAGTCACCATTGAATCCTAGCCTGACTAGGGCTAGAACTAAACACCCTAAGCATCCTACCAATTACCATAAAACTACACCACCCCCGAGCAACCGAAGCAACTATAAAATACTTCCTAGTACAAGCACTGGCAGCCTCTCTAATTCTATTCGCAAGTACACTAAATGCCTGACAAACAGGTCTATGAGCCACCATAAACCCAACCCCAACTACAACAGCCATTATCACCATAGCAATCCTACTAAAACTAGGAGCAGCACCAACACATCTATGATATCCAGATGTACTTCAAGGCACAACACTCAACACAGCACTTCTACTATCAACCTGACAAAAACTAGCACCCCTAGCCCTACTATACATAATATACAACAGCCTCCCCACAAACCTCTTACTATTAACAGGACTTCTATCAGCACTACTAGGCGGCTGAGCCGGATTAAACCAAACACAGACACGAAAAATCATGGCACACTCATCAATTGCACATATAGGATGAATCATAATTGCACTCACAACAAGCCCTCAACTAACAACACTAACCATAATTACTTATATAACAATAACAGCCGCCATATTCTCCACACTAAACACCAACACAACAAAAACCATCACTGATATAGGAACTACCTGATCCATATCCCCCACAGTAACAACACTAACCCTAATAACACTAACATCACTAGGAGGGCTCCCCCCCATAACAGGGTTTATACCAAAACTATTAATCCTAAACGAACTAACTACAAAATCCTTAATAACCCTAGCCACGATCCTAGCACTAGCCAGCCTACCAAGCCTATTCTTCTACATTCGAATAGCCCACACAACAACACTTACCACACCCCCCAACACAACCAACACCGAACATAAATGACGATTTAAATCAACATACAAACCCTCCCCAACACCAACAATAACCATCGCACTACTAACCACGCCCCTAACCCCAATACTATTCACAACAACC---------------------------------------------------------------------------------------------------------------------------------------------------------------------------------------------------------------------------------------------------------------------------------------------------------------------------------------------------------------------------------------------------------------------
>WAMR140312_NA_JX946941_pilbara
--CCCTCCTTTACTAATAAACCCCATTATTTGATCAATCCTCATTACAAGCCTATCTACCAGCACTATCATTACCATAGCTAGTCACCATTGAATCCTAGCCTGACTAGGGCTAGAACTAAACACCCTAAGCATCCTACCAATTACCATAAAACTACACCACCCCCGAGCAACCGAAGCAACTATAAAATACTTCCTAGTACAAGCACTGGCAGCCTCTCTAATTCTATTCGCAAGTACACTAAATGCCTGACAAACAGGTCTATGAGCCACCATAAACCCAACCCCAACTACAACAGCCATTATCACCATAGCAATCCTACTAAAACTAGGAGCAGCACCAACACATCTATGATATCCAGATGTACTTCAAGGCACAACACTCAACACAGCACTTCTACTATCAACCTGACAAAAACTAGCACCCCTAGCCCTACTATACATAATATACAACAGCCTCCCCACAAACCTCTTACTATTAACAGGACTTCTATCAGCACTACTAGGCGGCTGAGCCGGATTAAACCAAACACAGACACGAAAAATCATGGCACACTCATCAATTGCACATATAGGATGAATCATAATTGCACTCACAACAAGCCCTCAACTAACAACACTAACCATAATTACTTATATAACAATAACAGCCGCCATATTCTCCACACTAAACACCAACACAACAAAAACCATCACTGATATAGGAACTACCTGATCCATATCCCCCACAGCAACAACACTAACCCTAATAACACTAACATCACTAGGAGGGCTCCCCCCCATAACAGGGTTTATACCAAAACTATTAATCCTAAACGAACTAACTACAAAATCCTTAATAACCCTAGCCACGATCCTAGCACTAGCCAGCCTACCAAGCCTATTCTTCTACATTCGAATAGCCCACACAACAACACTTACCACACCCCCCAACACAACCAACACCGAACATAAATGACGATTTAAATCAACATACAAACCCTCCCCAACACCAACAATAACCATCGCACTACTAACCACGCCCCTAACCCCAATACTATTCACAACAACC---------------------------------------------------------------------------------------------------------------------------------------------------------------------------------------------------------------------------------------------------------------------------------------------------------------------------------------------------------------------------------------------------------------------
>WAMR157285_NA_JX946959_pilbara
-CCCCTCCTTTACTAATAAACCCCATTATTTGATCAATCCTCATTACAAGCCTATCTACCAGCACTATCATTACCATAGCTAGTCACCATTGAATCCTAGCCTGACTAGGACTAGAACTAAACACCCTAAGCATCCTACCAATCACCATAAAACTACACCACCCCCGAGCAACCGAAGCAACTATAAAATACTTCCTAGTACAAACACTGGCAGCCTCTCTAATTCTATTCGCAAGTACACTAAATGCCTGACAAACAGGTCTATGAACCACCATAAACCCAACCCCAACTACAACAGCCATTATTACCATAGCAATCCTACTAAAACTAGGAGCAGCACCAACACACCTATGATATCCAGATGTACTTCAAGGCACAACACTCAACACAGCACTTCTACTATCAACCTGACAAAAACTAGCACCCCTAGCCCTACTATACATAATATACAACAGCCTCCCCACAAACCTACTACTATTAACAGGACTTCTATCAGCACTACTAGGCGGCTGAGCCGGATTAAACCAAACACAGACACGAAAAATCATAGCACACTCATCAATTGCGCACATAGGATGAATCATAATTGCACTCACAACAAGCCCTCAACTAACAACACTAACCATAATTACTTATATAACAATAACAACCGCCATATTCTCTACACTAAACACCAACACAACAAAAACCATCACTGATATAGGAACTACCTGATCCATATCCCCCACAATAACAACACTAACCCTAATAACACTAACATCCCTAGGAGGACTCCCCCCCATAACAGGGTTTATACCAAAACTATTAATCCTAAACGAACTCGCTACAAAATCCTTACTAACCCTTGCCACAATCCTAGCACTAGCCAGCCTGCCAAGCCTATTCTTCTACATTCGAATAGCCCACACAACAACACTTACCACACCCCCCAACACAACCAACACCGAACACAAATGACGATTTAAACCAACATACAAACCCTCCCCAACACCAACAATAACCCTCGCACTATTAACGACCCCCCTAACTCCAATACTATTCACAACAACC---------------------------------------------------------------------------------------------------------------------------------------------------------------------------------------------------------------------------------------------------------------------------------------------------------------------------------------------------------------------------------------------------------------------
>WAMR158313_NA_JX946953_pilbara
-CCCCTCCTTTACTAATAAACCCCATTATTTGATCAATCCTCATTACAAGCCTATCTACCAGCACTATCATTACCATAGCTAGTCACCATTGAATCCTAGCCTGACTAGGACTAGAACTAAACACCCTAAGCATCCTACCAATCACCATAAAACTACACCACCCCCGAGCAACCGAAGCAACTATAAAATACTTCCTAGTACAAACACTGGCAGCCTCTCTAATTCTATTCGCAAGTACACTAAATGCCTGACAAACAGGTCTATGAACCACCATAAACCCAACCCCAACTACAACAGCCATTATTACCATAGCAATCCTACTAAAACTAGGAGCAGCACCAACACACCTATGATATCCAGATGTACTTCAAGGCACAACACTCAACACAGCACTTCTACTATCAACCTGACAAAAACTAGCACCCCTAGCCCTACTATACATAATATACAACAGCCTCCCCACAAACCTACTACTATTAACAGGACTTCTATCAGCACTACTAGGCGGCTGAGCCGGATTAAACCAAACACAGACACGAAAAATCATAGCACACTCATCAATTGCGCACATAGGATGAATCATAATTGCACTCACAACAAGCCCTCAACTAACAACACTAACCATAATTACTTATATAACAATAACAACCGCCATATTCTCTACACTAAACACCAACACAACAAAAACCATCACTGATATAGGAACTACCTGATCCATATCCCCCACAATAACAACACTAACCCTAATAACACTAACATCCCTAGGAGGACTCCCCCCCATAACAGGGTTTATACCAAAACTATTAATCCTAAACGAACTCGCTACAAAATCCTTACTAACCCTTGCCACAATCCTAGCACTAGCCAGCCTGCCAAGCCTATTCTTCTACATTCGAATAGCCCACACAACAACACTTACCACACCCCCCAACACAACCAACACCGAACACAAATGACGATTTAAACCAACATACAAACCCTCCCCAACACCAACAATAACCCTCGCACTATTAACGACCCCCCTAACTCCAATACTATTCACAACAACC---------------------------------------------------------------------------------------------------------------------------------------------------------------------------------------------------------------------------------------------------------------------------------------------------------------------------------------------------------------------------------------------------------------------
>WAMR158434_NA_JX946954_pilbara
-CCCCTCCTTTACTAATAAACCCCATTATTTGATCAATCCTCATTACAAGCCTATCTACCAGCACTATCATTACCATAGCTAGTCACCATTGAATCCTAGCCTGACTAGGACTAGAACTAAACACCCTAAGCATCCTACCAATCACCATAAAACTACACCACCCCCGAGCAACCGAAGCAACTATAAAATACTTCCTAGTACAAACACTGGCAGCCTCTCTAATTCTATTCGCAAGTACACTAAATGCCTGACAAACAGGTCTATGAACCACCATAAACCCAACCCCAACTACAACAGCCATTATTACCATAGCAATCCTACTAAAACTAGGAGCAGCACCAACACACCTATGATATCCAGATGTACTTCAAGGCACAACACTCAACACAGCACTTCTACTATCAACCTGACAAAAACTAGCACCCCTAGCCCTACTATACATAATATACAACAGCCTCCCCACAAACCTACTACTATTAACAGGACTTCTATCAGCACTACTAGGCGGCTGAGCCGGATTAAACCAAACACAGACACGAAAAATCATAGCACACTCATCAATTGCGCACATAGGATGAATCATAATTGCACTCACAACAAGCCCTCAACTAACAACACTAACCATAATTACTTATATAACAATAACAACCGCCATATTCTCTACACTAAACACCAACACAACAAAAACCATCACTGATATAGGAACTACCTGATCCATATCCCCCACAATAACAACACTAACCCTAATAACACTAACATCCCTAGGAGGACTCCCCCCCATAACAGGGTTTATACCAAAACTATTAATCCTAAACGAACTCGCTACAAAATCCTTACTAACCCTTGCCACAATCCTAGCACTAGCCAGCCTGCCAAGCCTATTCTTCTACATTCGAATAGCCCACACAACAACACTTACCACACCCCCCAACACAACCAACACCGAACACAAATGACGATTTAAACCAACATACAAACCCTCCCCAACACCAACAATAACCCTCGCACTATTAACGACCCCCCTAACTCCAATACTATTCACAACAACC---------------------------------------------------------------------------------------------------------------------------------------------------------------------------------------------------------------------------------------------------------------------------------------------------------------------------------------------------------------------------------------------------------------------
>WAMR158435_NA_JX946955_pilbara
-CCCCTCCTTTACTAATAAACCCCATTATTTGATCAATCCTCATTACAAGCCTATCTACCAGCACTATCATTACCATAGCTAGTCACCATTGAATCCTAGCCTGACTAGGACTAGAACTAAACACCCTAAGCATCCTACCAATCACCATAAAACTACACCACCCCCGAGCAACCGAAGCAACTATAAAATACTTCCTAGTACAAACACTGGCAGCCTCTCTAATTCTATTCGCAAGTACACTAAATGCCTGACAAACAGGTCTATGAACCACCATAAACCCAACCCCAACTACAACAGCCATTATTACCATAGCAATCCTACTAAAACTAGGAGCAGCACCAACACACCTATGATATCCAGATGTACTTCAAGGCACAACACTCAACACAGCACTTCTACTATCAACCTGACAAAAACTAGCACCCCTAGCCCTACTATACATAATATACAACAGCCTCCCCACAAACCTACTACTATTAACAGGACTTCTATCAGCACTACTAGGCGGCTGAGCCGGATTAAACCAAACACAGACACGAAAAATCATAGCACACTCATCAATTGCGCACATAGGATGAATCATAATTGCACTCACAACAAGCCCTCAACTAACAACACTAACCATAATTACTTATATAACAATAACAACCGCCATATTCTCTACACTAAACACCAACACAACAAAAACCATCACTGATATAGGAACTACCTGATCCATATCCCCCACAATAACAACACTAACCCTAATAACACTAACATCCCTAGGAGGACTCCCCCCCATAACAGGGTTTATACCAAAACTATTAATCCTAAACGAACTCGCTACAAAATCCTTACTAACCCTTGCCACAATCCTAGCACTAGCCAGCCTGCCAAGCCTATTCTTCTACATTCGAATAGCCCACACAACAACACTTACCACACCCCCCAACACAACCAACACCGAACACAAATGACGATTTAAACCAACATACAAACCCTCCCCAACACCAACAATAACCCTCGCACTATTAACGACCCCCCTAACTCCAATACTATTCACAACAACC---------------------------------------------------------------------------------------------------------------------------------------------------------------------------------------------------------------------------------------------------------------------------------------------------------------------------------------------------------------------------------------------------------------------
>WAMR158437_NA_JX946956_pilbara
-CCCCTCCTTTACTAATAAACCCCATTATTTGATCAATCCTCATTACAAGCCTATCTACCAGCACTATCATTACCATAGCTAGTCACCATTGAATCCTAGCCTGACTAGGACTAGAACTAAACACCCTAAGCATCCTACCAATCACCATAAAACTACACCACCCCCGAGCAACCGAAGCAACTATAAAATACTTCCTAGTACAAACACTGGCAGCCTCTCTAATTCTATTCGCAAGTACACTAAATGCCTGACAAACAGGTCTATGAACCACCATAAACCCAACCCCAACTACAACAGCCATTATTACCATAGCAATCCTACTAAAACTAGGAGCAGCACCAACACACCTATGATATCCAGATGTACTTCAAGGCACAACACTCAACACAGCACTTCTACTATCAACCTGACAAAAACTAGCACCCCTAGCCCTACTATACATAATATACAACAGCCTCCCCACAAACCTACTACTATTAACAGGACTTCTATCAGCACTACTAGGCGGCTGAGCCGGATTAAACCAAACACAGACACGAAAAATCATAGCACACTCATCAATTGCGCACATAGGATGAATCATAATTGCACTCACAACAAGCCCTCAACTAACAACACTAACCATAATTACTTATATAACAATAACAACCGCCATATTCTCTACACTAAACACCAACACAACAAAAACCATCACTGATATAGGAACTACCTGATCCATATCCCCCACAATAACAACACTAACCCTAATAACACTAACATCCCTAGGAGGACTCCCCCCCATAACAGGGTTTATACCAAAACTATTAATCCTAAACGAACTCGCTACAAAATCCTTACTAACCCTTGCCACAATCCTAGCACTAGCCAGCCTGCCAAGCCTATTCTTCTACATTCGAATAGCCCACACAACAACACTTACCACACCCCCCAACACAACCAACACCGAACACAAATGACGATTTAAACCAACATACAAACCCTCCCCAACACCAACAATAACCCTCGCACTATTAACGACCCCCCTAACTCCAATACTATTCACAACAACC---------------------------------------------------------------------------------------------------------------------------------------------------------------------------------------------------------------------------------------------------------------------------------------------------------------------------------------------------------------------------------------------------------------------
>WAMR158438_NA_JX946957_pilbara
-CCCCTCCTTTACTAATAAACCCCATTATTTGATCAATCCTCATTACAAGCCTATCTACCAGCACTATCATTACCATAGCTAGTCACCATTGAATCCTAGCCTGACTAGGACTAGAACTAAACACCCTAAGCATCCTACCAATCACCATAAAACTACACCACCCCCGAGCAACCGAAGCAACTATAAAATACTTCCTAGTACAAACACTGGCAGCCTCTCTAATTCTATTCGCAAGTACACTAAATGCCTGACAAACAGGTCTATGAACCACCATAAACCCAACCCCAACTACAACAGCCATTATTACCATAGCAATCCTACTAAAACTAGGAGCAGCACCAACACACCTATGATATCCAGATGTACTTCAAGGCACAACACTCAACACAGCACTTCTACTATCAACCTGACAAAAACTAGCACCCCTAGCCCTACTATACATAATATACAACAGCCTCCCCACAAACCTACTACTATTAACAGGACTTCTATCAGCACTACTAGGCGGCTGAGCCGGATTAAACCAAACACAGACACGAAAAATCATAGCACACTCATCAATTGCGCACATAGGATGAATCATAATTGCACTCACAACAAGCCCTCAACTAACAACACTAACCATAATTACTTATATAACAATAACAACCGCCATATTCTCTACACTAAACACCAACACAACAAAAACCATCACTGATATAGGAACTACCTGATCCATATCCCCCACAATAACAACACTAACCCTAATAACACTAACATCCCTAGGAGGACTCCCCCCCATAACAGGGTTTATACCAAAACTATTAATCCTAAACGAACTCGCTACAAAATCCTTACTAACCCTTGCCACAATCCTAGCACTAGCCAGCCTGCCAAGCCTATTCTTCTACATTCGAATAGCCCACACAACAACACTTACCACACCCCCCAACACAACCAACACCGAACACAAATGACGATTTAAACCAACATACAAACCCTCCCCAACACCAACAATAACCCTCGCACTATTAACGACCCCCCTAACTCCAATACTATTCACAACAACC---------------------------------------------------------------------------------------------------------------------------------------------------------------------------------------------------------------------------------------------------------------------------------------------------------------------------------------------------------------------------------------------------------------------
>WAMR158439_NA_JX946958_pilbara
-CCCCTCCTTTACTAATAAACCCCATTATTTGATCAATCCTCATTACAAGCCTATCTACCAGCACTATCATTACCATAGCTAGTCACCATTGAATCCTAGCCTGACTAGGACTAGAACTAAACACCCTAAGCATCCTACCAATCACCATAAAACTACACCACCCCCGAGCAACCGAAGCAACTATAAAATACTTCCTAGTACAAACACTGGCAGCCTCTCTAATTCTATTCGCAAGTACACTAAATGCCTGACAAACAGGTCTATGAACCACCATAAACCCAACCCCAACTACAACAGCCATTATTACCATAGCAATCCTACTAAAACTAGGAGCAGCACCAACACACCTATGATATCCAGATGTACTTCAAGGCACAACACTCAACACAGCACTTCTACTATCAACCTGACAAAAACTAGCACCCCTAGCCCTACTATACATAATATACAACAGCCTCCCCACAAACCTACTACTATTAACAGGACTTCTATCAGCACTACTAGGCGGCTGAGCCGGATTAAACCAAACACAGACACGAAAAATCATAGCACACTCATCAATTGCGCACATAGGATGAATCATAATTGCACTCACAACAAGCCCTCAACTAACAACACTAACCATAATTACTTATATAACAATAACAACCGCCATATTCTCTACACTAAACACCAACACAACAAAAACCATCACTGATATAGGAACTACCTGATCCATATCCCCCACAATAACAACACTAACCCTAATAACACTAACATCCCTAGGAGGACTCCCCCCCATAACAGGGTTTATACCAAAACTATTAATCCTAAACGAACTCGCTACAAAATCCTTACTAACCCTTGCCACAATCCTAGCACTAGCCAGCCTGCCAAGCCTATTCTTCTACATTCGAATAGCCCACACAACAACACTTACCACACCCCCCAACACAACCAACACCGAACACAAATGACGATTTAAACCAACATACAAACCCTCCCCAACACCAACAATAACCCTCGCACTATTAACGACCCCCCTAACTCCAATACTATTCACAACAACC---------------------------------------------------------------------------------------------------------------------------------------------------------------------------------------------------------------------------------------------------------------------------------------------------------------------------------------------------------------------------------------------------------------------
>WAMR102816_NA_MH464602_purpurascens
-------------------------TCATCTGAGCAGTCCTAATTACAAGCCTATCCACCAGCACCATCATCACAATAAGCAGCCACCACTGAATACTAGCCTGACTAGGACTAGAACTAAACACCCTGAGCATTCTACCAATCATCATAAAACCACACCACCCACGATCAACAGAAGCAACCATAAAATACTTCCTCGTACAAACACTCGCTGCCGCCCTAATCTTATTCGCAAGCACCATAAATGCATGACAAACAGGCTCCTGAAACATCACAAACCCAACCCCCCACACAACAACCCTCCTCACTTTAGCCATTCTACTGAAACTAGGAATAGCTCCAGTACACCTATGATACCCAGACGTACTACAAGGAACAACACTAAACACAGCACTTTTAATTTCAACATGACAAAAGCTAGCCCCATTAGCCCTACTATACATATTACACACCAGCCTTCCCACCAGCCTTCTACTAGCAACCGGCCTCCTATCGGCCCTCCTAGGGGGCTGGGCTGGACTAAACCAAACGCAAACACGAAAAATCATAGCCCACTCATCAATCGCCCACATAGGCTGAATCCTAATCGCACTAACAATAAACCCACAACTTACTACCCTAACCCTAGTAACCTACATAACCATAACAACCGCCATATTCTTAAAACTAAGCACCACCATAACAAAAACAATCACCGATATAGGAACCGCCTGATCAACCTCCCCCATAATAATAACACTAGCCCTGCTAACACTCACATCCCTAGGGGGTATCCCCCCACTAACAGGCTTCATACCAAAACTACTAATCCTAAACGAACTAGCTTCAAAACTACTACTACCCACAGCTACAGCACTAGCCCTAGCAAGCCTCCCAAGCCTATTCTTCTACATCCGCATGGCCTATACAACTACACTAACCACCCCCCCAAACACAACCAACACTGAACACAAATGACGCTTCAAAACTACACCCACACTGACCCCAACACCAATAACAACCCTAGCCCTACTACTAATACCACTAACCCCAACACTATGAACCACCACCTAGAGACTTAGGTTAAAACA---AACCGGAGGCCTTCAAAGCCCCAAA----CAAGAGAACACTCTTAGTCCCT-GAAGGCCTGTAAAACTTTAACCTAC-----------------------------------------------------------------------------------------------------------------------------------------------------------------------------------------------------------------------------------------------------------------------------------------------------------------
>WAMR102817_NA_MH464603_purpurascens
-------------------------TCATCTGAGCAGTCCTAATTACAAGCCTATCCACCAGCACCATCATCACAATAAGCAGCCACCACTGAATACTAGCCTGACTAGGACTAGAACTAAACACCCTGAGCATTCTACCAATCATCATAAAACCACACCACCCACGATCAACAGAAGCAACCATAAAATACTTCCTCGTACAAACACTCGCTGCCGCCCTAATCTTATTCGCAAGCACCATAAATGCATGACAAACAGGCTCCTGAAACATCACAAACCCAACCCCCCACACAACAACCCTCCTCACTTTAGCCATTCTACTGAAACTAGGAATAGCTCCAGTACACCTATGATACCCAGACGTACTACAAGGAACAACACTAAACACAGCACTTTTAATTTCAACATGACAAAAGCTAGCCCCATTAACCCTACTATACATATTACACACCAGCCTTCCCACCAGCCTTCTACTAGCAACCGGCCTCCTATCGGCCCTCCTAGGGGGCTGGGCTGGACTAAACCAAACGCAAACACGAAAAATCATAGCCCACTCATCAATCGCCCACATAGGCTGAATCCTAATCGCACTAACAATAAACCCACAACTTACTACCCTAACCCTAGTAACCTACATAACCATAACAACCGCCATATTCTTAAAACTAAGCACCACCATAACAAAAACAATCACCGATATAGGAACCGCCTGATCAACCTCCCCCATAATAATAACACTAGCCCTGCTAACACTCACATCCCTAGGGGGTATCCCCCCACTAACAGGCTTCATACCAAAACTACTAATCCTAAACGAACTAGCTTCAAAACTACTACTACCCACAGCTACAGCACTAGCCCTAGCAAGCCTCCCAAGCCTATTCTTCTACATCCGCATGGCCTATACAACTACACTAACCACCCCCCCAAACACAACCAACACTGAACACAAATGACGCTTCAAAACTACACCCACACTGACCCCAACACCAATAACAACCCTAGCCCTACTACTAATACCACTAACCCCAACACTATGAACCACCACCTAGAGACTTAGGTTAAAACA---AACCGGAGGCCTTCAAAGCCCCAAA----CAAGAGAACACTCTTAGTCCCT-GAAGGCCTGTAAAACTTTAACCTAC-----------------------------------------------------------------------------------------------------------------------------------------------------------------------------------------------------------------------------------------------------------------------------------------------------------------
>WAMR102818_NA_MH464604_purpurascens
-------------------------TCATCTGAGCAGTCCTAATTACAAGCCTATCCACCAGCACCATCATCACAATAAGCAGCCACCACTGAATACTAGCCTGACTAGGACTAGAACTAAACACCCTGAGCATTCTACCAATCATCATAAAACCACACCACCCACGATCAACAGAAGCAACCATAAAATACTTCCTCGTACAAACACTCGCTGCCGCCCTAATCTTATTCGCAAGCACCATAAATGCATGACAAACAGGCTCCTGAAACATCACAAACCCAACCCCCCACACAACAACCCTCCTCACTTTAGCCATTCTACTGAAACTAGGAATAGCTCCAGTACACCTATGATACCCAGACGTACTACAAGGAACAACACTAAACACAGCACTTTTAATTTCAACATGACAAAAGCTAGCCCCATTAGCCCTACTATACATACTACACACCAGCCTTCCCACCAGCCTTCTACTAGCAACCGGCCTCCTATCGGCCCTCCTAGGGGGCTGGGCTGGACTAAACCAAACGCAAACACGAAAAATCATAGCCCACTCATCAATCGCCCACATAGGCTGAATCCTAATCGCACTAACAATAAACCCACAACTTACTACCCTAACCCTAGTAACCTACATAACCATAACAACCGCCATATTCTTAAAACTAAGCACCACCATAACAAAAACAATCACCGATATAGGAACCGCCTGATCAACCTCCCCCATAATAATAACACTAGCCCTGCTAACACTCACATCCCTAGGGGGTATCCCCCCACTAACAGGCTTCATACCAAAACTACTAATCCTAAACGAACTAGCTTCAAAACTACTACTACCCACAGCTACAGCACTAGCCCTAGCAAGCCTCCCAAGCCTATTCTTCTACATCCGCATGGCCTATACAACTACACTAACCACCCCCCCAAACACAACCAACACTGAACACAAATGACGCTTCAAAACTACACCCACACTGACCCCAACACCAATAACAACCCTAGCCCTACTACTAATACCACTAACCCCAACACTATGAACCACCACCTAGAGACTTAGGTTAAAACA---AACCGGAGGCCTTCAAAGCCCCAAA----CAAGAGAACACTCTTAGTCCCT-GAAGGCCTGTAAAACTTTAACCTAC-----------------------------------------------------------------------------------------------------------------------------------------------------------------------------------------------------------------------------------------------------------------------------------------------------------------
>WAMR104998_NA_MH464610_purpurascens
-------------------------TTATCTGAGCAATCCTAATTACAAGCCTGTCCATCAGCACCATCATCACAATAAACAGCCACCACTGAATACTAGCCTGACTAGGACTAGAATTAAATACCCTAAGCGCTCTACCAATCATCATAAAACCACACCACCCACGATCAACAGAAGCAACCATAAAATACTTCCTCGTGCAAACACTCGCCGCCGCCCTAATCCTATTCGCAAGCACCATAAATGCATGACAAACAGGCTCCTGAGACATCACAAACCCAACCCCCCACACAACAACCCTCCTCACTCTGGCCATTCTACTTAAACTAGGAGCAGCACCAGTACACCTATGGTACCCAGACGTGCTACAAGGAACAACACTAAACACGGCACTTTTAATCTCAACATGACAAAAACTAGCCCCATTAGCCCTATTATACATATTACACACCAACCTTCCCACCAACCTTCTACTAACAGCAGGCCTCCTATCGGCCCTCCTAGGGGGCTGGGCTGGCCTAAACCAAACACAAACACGAAAAATCATAGCCCACTCATCAATCGCCCACATAGGCTGAATCCTAATCGCACTAACAATAAACCCCCAACTAACCACCCTAACCCTAACAACCTACATAATCATAACAACCGCCATATTCTTAAAACTAAGCGCTACCGTAACAAAAACAATCACCGACATAGGAACCGCCTGATCAACCTCCCCTATAATAATATCACTTGCCCTACTAACCCTCACATCCCTGGGTGGTATCCCCCCACTAACAGGCTTCATGCCAAAACTACTAATCCTAAGCGAACTAACCTCAAAACCACTACTACCTGCAGCTACAGCACTCGCCCTAGCAAGCCTTCCAAGTCTATTCTTCTACATCCGCATAGCCTATACAACTACACTTACCACCCCACCAAACACAACCAACACTGAACACAAATGACGCTTCAAAACTACACCCACACTGACCCCAACACCAACAACAACCCTCGCCCTACTACTAATGCCACTAGCCCCAACACTATGAACTACCACCTAGAGACTTAGGTTAAAACA---AACCAGGAGCCTTCAAAGCCCCAAA----CAAGAGAACACTCTTAGTCCCT-GAAGGCCTGTAAAACTCTAACCTAC-----------------------------------------------------------------------------------------------------------------------------------------------------------------------------------------------------------------------------------------------------------------------------------------------------------------
>WAMR104999_NA_MH464611_purpurascens
-------------------------TTATCTGAGCAATCCTAATTACAAGCCTGTCCATCAGCACCATCATCACAATAAACAGCCACCACTGAATACTAGCCTGACTAGGACTAGAATTAAATACCCTAAGCGCTCTACCAATCATCATAAAACCACACCACCCACGATCAACAGAAGCAACCATAAAATACTTCCTAGTGCAAACACTCGCCGCCGCCCTAATCCTATTCGCAAGCACCATAAATGCATGACAAACAGGCTCCTGAGACATCACAAACCCAACCCCCCACACAACAACCCTCCTCACTCTGGCCATTCTACTTAAACTAGGAGCAGCACCAGTACACCTATGGTACCCAGACGTGCTACAAGGAACAACACTAAACACGGCACTTTTAATCTCAACATGACAAAAACTAGCCCCATTAGCCCTATTATACATATTACACACCAACCTTCCCACCAACCTTCTACTAACAGCAGGCCTCCTATCAGCCCTCCTAGGGGGCTGGGCTGGCCTAAACCAAACACAAACACGAAAAATCATAGCCCACTCATCAATCACCCACATAGGCTGAATCCTAATCGCACTAACAATAAACCCCCAACTAACCACCCTAACCCTAACAACCTACATAATCATAACAACCGCCATATTCTTAAAACTAAGCGCTACCGTAACAAAAACAATCACCGACATAGGAACCGCCTGATCAACCTCCCCTATAATAATATCACTTGCCCTACTAACCCTCACATCCCTGGGTGGTATCCCCCCACTAACAGGCTTCATGCCAAAACTACTAATCCTAAGCGAACTAACCTCAAAACCACTACTACCTGCAGCTACAGCACTCGCCCTAGCAAGCCTTCCAAGTCTATTCTTCTACATCCGCATAGCCTATACAACTACACTTACCACCCCACCAAACACAACCAACACTGAACACAAATGACGCTTCAAAACTACACCCACACTGACCCCAACACCAACAACAACCCTCGCCCTACTACTAATGCCACTAGCCCCAACACTATGAACTACCACCTAGAGACTTAGGTTAAAACA---AACCAGGAGCCTTCAAAGCCCCAAA----CAAGAGAACACTCTTAGTCCCT-GAAGGCCTGTAAAACTCTAACCTAC-----------------------------------------------------------------------------------------------------------------------------------------------------------------------------------------------------------------------------------------------------------------------------------------------------------------
>WAMR108769_NA_MH464615_purpurascens
-------------------------TCATCTGAGCAATCCTAATTACAAGCCTATCCATCAGCACCATCATCACAATAAGCAGCCATCACTGAATACTAGCCTGACTAGGACTAGAATTAAATACCCTAAGCGCTCTACCAATCATCATAAAACCACACCACCCACGATCAACAGAAGCAACCATAAAATACTTCCTCGTGCAAACACTCGCTGCCGCCCTAATCCTATTCGCAAGCACCATAAATGCATGACAAACAGGCTCCTGAGACATCACAAACCCAACCCCCCACACAACAACCCTTCTCACTCTAGCCATTCTACTGAAACTAGGAGTAGCACCAGTACACCTATGATACCCAGACGTGCTACAAGGAACAACACTAAACACGGCACTTTTAATCTCAACATGACAAAAACTAGCCCCATTAACCCTATTATACATGTTGCACACCAACCTTCCCACCAACCTTCTACTAATAACAGGCCTCCTATCAGCCCTCCTAGGGGGCTGAGCTGGACTAAACCAAACGCAAACACGAAAGATCATAGCCCACTCATCAATCGCCCACATAGGCTGAATCCTAGTCGCACTAACAATAAACCCCCAACTAACCACCCTAACCCTAACAACCTATATAATCATAACAGCCGCCATATTCTTAAAACTAAACGCCACCATAACAAAAACAATCACCGACATAGGAACCGCCTGATCAACCTCCCCTATAATAATAACACTTGCCCTGCTAACCCTCACGTCCCTGGGCGGTATCCCCCCACTAACAGGCTTCCTGCCAAAACTACTGATCCTAAACGAACTAACCTCAAAACCACTACTACCTGCAGCTACAGCACTCGCCCTAGCAAGCCTCCCAAGCCTATTCTTCTACATCCGCATAGCCTATACAACTACACTAACCACCCCCCCAAACACAACCAACACTGAACACAAATGACGCTTCAAAACTACATCCACACTAGCCCCAACACCAACAACAGCCCTCGCCCTACTACTAATGCCACTGGCCCCAACACTATGAACTACCACCTAGAGACTTAGGTTAAAACA---AACCAGGAGCCTTCAAAGCCCCTAA----CAAGAGAACACTCTTAGTCCCT-GAAGGCCTGTAAAACTCTAACCTAC-----------------------------------------------------------------------------------------------------------------------------------------------------------------------------------------------------------------------------------------------------------------------------------------------------------------
>WAMR108772_NA_MH464616_purpurascens
-------------------------TCATCTGAGCAGTCCTAATTACAAGCCTATCCACCAGCACCATCATCACAATAAGCAGCCACCACTGAATACTAGCCTGACTAGGACTAGAACTAAACACCCTGAGCATTCTACCAATCATTATAAAACCACACCACCCACGATCAACAGAAGCAACCATAAAATACTTCCTAGTACAAACACTCGCTGCCGCCCTAATCCTATTCGCAAGCACCATAAATGCATGACAAACAGGCTCCTGAAACGTCACAAACCCAACCCCCCACACAACAACCCTCCTCACTTTAGCCATACTACTGAAACTAGGAATAGCTCCGGTACACCTATGATACCCAGACGTACTACAAGGAACAACACTAAACACAGCACTTTTAATTTCAACATGACAAAAGCTAGCCCCATTAGCCCTACTATACATATTACACACCAACCTTCCCACCAGCCTTCTACTAGCAGCCGGCCTCCTATCGGCCCTCCTAGGGGGCTGGGCTGGACTAAACCAAACGCAAACACGAAAAATCATAGCCCACTCATCAATCGCCCACATAGGCTGAATCCTAATCGCACTAACAATAAACCCACAACTTACTACCCTAGCCCTAATAACCTACATAACCATAACAACCGCCATATTCTTAAAACTAAGCACCACCATAACAAAAACAATCACCGACATAGGAACCGCCTGATCAACCTCCCCCATAATAATAACACTAGCCCTACTAACACTCACATCCCTAGGAGGTATCCCCCCACTAACAGGCTTCATACCAAAACTACTAATCCTAAACGAACTAGCTTCAAAACTACTACTACCCACAGCTACAGCACTAGCCCTAGCAAGCCTCCCAAGCCTATTCTTCTACATCCGCATGGCCTATACAACTACACTAACCACCCCCCCAAACACAACCAACACTGAACACAAATGACGCTTCAAAACTACACCCACACTGACCCCAACACCAATAACAACCCTAGCCCTACTACTAATACCACTAACCCCAACACTATGGACCACCACCTAGAGACTTAGGTTAAAACA---AACCAGAGGCCTTCAAAGCCCCAAA----CAAGAGAACACTCTTAGTCCCT-GAAGGCCTGTAAAACTTTAACCTAC-----------------------------------------------------------------------------------------------------------------------------------------------------------------------------------------------------------------------------------------------------------------------------------------------------------------
>WAMR110924_NA_MH464626_purpurascens
-------------------------TCATCTGAGCAATCCTAATTACAAGCCTATCCATCAGCACCATCATCACAATAAGCAGCCATCACTGAATACTAGCCTGACTAGGACTAGAATTAAACACCCTAAGCGCCCTGCCAATCATCATAAAACCACACCACCCACGATCAACAGAGGCAACCATAAAATACTTCCTCGTACAAACACTAGCTGCCGCCCTAATCCTATTCGCAAGCACCATAAATGCATGACAAACAGGCTCCTGAGACATCACAAACCCAACCCCCCACACAACAACCCTTCTCACCCTGGCCATTCTACTGAAACTAGGAACAGCACCAGTACACCTATGATACCCAGACGTATTACAGGGAACAACACTAAACACGGCACTTTTAATCTCAACATGACAAAAACTAGCTCCATTAGCCCTATTATACATATTACACACCAACCTTCCCACCAACCTTCTACTAACAGCAGGCCTCCTATCGGCCCTCGTAGGGGGCTGGGCTGGACTAAACCAAACACAAACACGAAAGATCATGGCCCACTCATCAATCGCCCACATAGGCTGAATCCTAGTCGCACTAACAATAAACCCCCAACTAACCACCCTGACCCTAACAACCTACATAATCATAACAACCGCCATATTCTTAAAACTAAACGCCACCATAACAAAAACAATCGCCGACATAGGAACCGCCTGATCAACCTCCCCTATAATAATAACACTTGCCCTGCTAACCCTCACATCCCTAGGTGGCATCCCCCCACTAACAGGCTTCCTGCCAAAACTACTGATCCTAAACGAACTAACCTCAAAACCACTACTACCTGCAGCTACAACACTCGCCCTAGCAAGCCTCCCAAGCCTATTCTTCTACATCCGCATAGCCTATACAACTACACTAACCACCCCCCCAAACACGACCAACACCGAACACAAATGACGCTTCAAAACTGCACCAACACTGACCCCAACACCAACAACAACCCTCGCCTTACTACTAATGCCACTAGCCCCAACACTATGAACTACCACCTAGAGACTTAGGTTAAAACA---AACCAGGGGCCTTCAAAGCCCCCAA----CAAGAGAACACTCTTAGTCCCT-GAAGGCCTGTAAAACTCTAACCTAC-----------------------------------------------------------------------------------------------------------------------------------------------------------------------------------------------------------------------------------------------------------------------------------------------------------------
>WAMR112776_NA_MH464633_purpurascens
-------------------------TTATCTGAGCAATCCTAATTACAAGCCTGTCCATCAGCACCATCATCACAATAAACAGCCACCACTGAATACTAGCCTGACTAGGACTAGAATTAAATACCCTAAGCGCTCTACCAATCATCATAAAACCACACCACCCACGATCAACAGAAGCAACCATAAAATACTTCCTCGTGCAAACACTCGCCGCCGCCCTAATCCTATTCGCAAGCACCATAAATGCATGACAAACAGGCTCCTGAGACATCACAAACCCAACCCCCCACACAACAACCCTCCTCACTCTGGCCATTCTACTTAAACTAGGAGCAGCACCAGTACACCTATGGTACCCAGACGTGCTACAAGGAACAACACTAAACACGGCACTTTTAATCTCAACATGACAAAAACTAGCCCCATTAGCCCTATTATACATATTACACACCAACCTTCCCACCAACCTTCTACTAACAGCAGGCCTCCTATCGGCCCTCCTAGGGGGCTGGGCTGGCCTAAACCAAACACAAACACGAAAAATCATAGCCCACTCATCAATCGCCCACATAGGCTGAATCCTAATCGCACTAACAATAAACCCCCAACTAACCACCCTAACCCTAACAACCTACATAATCATAACAACCGCCATATTCTTAAAACTAAGCGCTACCATAACAAAAACAATCACCGACATAGGAACCGCCTGATCAACCTCCCCTATAATAATATCACTTGCCCTACTAACCCTCACATCCCTGGGTGGTATCCCCCCACTAACAGGCTTCATGCCAAAACTACTAATCCTAAGCGAACTAACCTCAAAACCACTACTACCTGCAGCTACAGCACTCGCCCTAGCAAGCCTTCCAAGTCTATTCTTCTACATCCGCATAGCCTATACAACTACACTTACCACCCCACCAAACACAACCAACACTGAACACAAATGACGCTTCAAAACTACACCCACACTGACCCCAACACCAACAACAACCCTCGCCCTACTACTAATGCCACTAGCCCCAACACTATGAACTACCACCTAGAGACTTAGGTTAAAACA---AACCAGGAGCCTTCAAAGCCCCAAA----CAAGAGAACACTCTTAGTCCCT-GAAGGCCTGTAAAACTCTAACCTAC-----------------------------------------------------------------------------------------------------------------------------------------------------------------------------------------------------------------------------------------------------------------------------------------------------------------
>WAMR113413_NA_MH464634_purpurascens
-------------------------TTATCTGAGCAATCCTAATTACAAGCCTGTCCATCAGCACCATCATCACAATAAACAGCCACCACTGAATACTAGCCTGACTAGGACTAGAATTAAATACCCTAAGCGCTCTACCAATCATCATAAAACCACACCACCCACGATCAACAGAAGCAACCATAAAATACTTCCTCGTGCAAACACTCGCCGCCGCCCTAATCCTATTCGCAAGCACCATAAATGCATGACAAACAGGCTCCTGAGACATCACAAACCCAACCCCCCACACAACAACCCTCCTCACTCTGGCCATTCTACTTAAACTAGGAGCAGCACCAGTACACCTATGGTACCCAGACGTGCTACAAGGAACAACACTAAACACGGCACTTTTAATCTCAACATGACAAAAACTAGCCCCATTAGCCCTATTATACATATTACACACCAACCTTCCCACCAACCTTCTACTAACAGCAGGCCTCCTATCGGCCCTCCTAGGGGGCTGGGCTGGCCTAAACCAAACACAAACACGAAAAATCATAGCCCACTCATCAATCGCCCACATAGGCTGAATCCTAATCGCACTAACAATAAACCCCCAACTAACCACCCTAACCCTAACAACCTACATAATCATAACAACCGCCATATTCTTAAAACTAAGCGCTACCATAACAAAAACAATCACCGACATAGGAACCGCCTGATCAACCTCCCCTATAATAATATCACTTGCCCTACTAACCCTCACATCCCTGGGTGGTATCCCCCCACTAACAGGCTTCATGCCAAAACTACTAATCCTAAGCGAACTAACCTCAAAACCACTACTACCTGCAGCTACAGCACTCGCCCTAGCAAGCCTTCCAAGTCTATTCTTCTACATCCGCATAGCCTATACAACTACACTTACCACCCCACCAAACACAACCAACACTGAACACAAATGACGCTTCAAAACTACACCCACACTGACCCCAACACCAACAACAACCCTCGCCCTACTACTAATGCCACTAGCCCCAACACTATGAACTACCACCTAGAGACTTAGGTTAAAACA---AACCAGGAGCCTTCAAAGCCCCAAA----CAAGAGAACACTCTTAGTCCCT-GAAGGCCTGTAAAACTCTAACCTAC-----------------------------------------------------------------------------------------------------------------------------------------------------------------------------------------------------------------------------------------------------------------------------------------------------------------
>WAMR114548_NA_MH464637_purpurascens
-------------------------TCATCTGAGCAGTCCTAATTACAAGCCTATCCACCAGCACCATCATCACAATAAGCAGCCACCACTGAATACTAGCCTGACTAGGACTAGAACTAAACACCCTGAGCATTCTACCAATCATCATAAAACCACACCACCCACGATCAACAGAAGCAACCATAAAATACTTCCTCGTACAAACACTCGCTGCCGCCCTAATCTTATTCGCAAGCACCATAAATGCATGACAAACAGGCTCCTGAAACATCACAAACCCAACCCCCCACACAACAACCCTCCTCACTTTAGCCATTCTACTAAAACTAGGAATAGCTCCAATACACCTATGATACCCAGACGTACTACAAGGAACAACACTAAACACAGCACTTTTAATTTCAACATGACAAAAGCTGGCCCCATTAACCCTACTATACATATTACACACCAACCTTCCCACCAGCCTTCTACTAGCAGCCGGCCTCCTATCGGCCCTCCTAGGGGGCTGGGCTGGACTAAACCAAACGCAAACACGAAAAATCATAGCCCACTCATCAATCGCCCACATAGGCTGAATCCTAATCGCACTAACAATAAACCCACAACTTACTACCCTAACCCTAATAACCTACATAACCATAACAGCCGCCATATTCTTAAAACTAAGCACCACCACAACAAAAACAATCACCGACATAGGAACCGCCTGATCAACCTCCCCCATAATAATAACACTAGCCCTACTAACACTCACATCCCTAGGGGGTATCCCCCCACTAACAGGCTTCATACCAAAACTACTTATCCTAAACGAACTAGCTTCAAAACTACTACTACCCACAGCTACAGCACTAGCCCTAGCAAGCCTCCCAAGCCTATTCTTCTACATCCGCATGGCCTATACAACTACACTAACCACCCCCCCAAACACAACCAACACTGAACACAAATGACGCTTCAAAACTACACCCACACTGACCCCAACACCAATAACAACCCTAGCCCTACTACTAATACCACTAACCCCAACACTATGAACCACCACCTAGAGACTTAGGTTAAAACA---AACCAGAGGCCTTCAAAGCCCCAAA----CAAGAGAACACTCTTAGTCCCT-GAAGGCCTGTAAAACTTTAACCTAC-----------------------------------------------------------------------------------------------------------------------------------------------------------------------------------------------------------------------------------------------------------------------------------------------------------------
>WAMR119948_NA_MH464644_purpurascens
-------------------------TCATCTGAGCAGTCCTAATTACAAGCCTATCCACCAGCACCATCATCACAATAAGCAGCCACCACTGAATACTAGCCTGACTAGGACTAGAACTAAACACCCTGAGCATTCTACCAATCATCATAAAACCACACCACCCACGATCAACAGAAGCAACCATAAAATACTTCCTCGTACAAACACTCGCTGCCGCCCTAATCTTATTCGCAAGCACCATAAATGCATGACAAACAGGCTCCTGAAACATCACAAACCCAACCCCCCACACAACAACCCTCCTCACTTTAGCCATTCTACTGAAACTAGGAATAGCTCCAGTACACCTATGATACCCAGACGTACTACAAGGAACAACACTAAACACAGCACTTTTAATTTCAACATGACAAAAGCTAGCCCCATTAGCCCTACTATACATATTACACACCAGCCTTTCCACCAGCCTTCTACTAGCAACCGGCCTCCTATCGGCCCTCCTAGGGGGCTGGGCTGGACTAAACCAAACGCAAACACGAAAAATCATAGCCCACTCATCAATCGCCCACATAGGCTGAATCCTAATCGCACTAACAATAAACCCACAACTTACTACCCTAACCCTAGTAACCTACATAACCATAACAACCGCCATATTCTTAAAACTAAGCACCACCATAACAAAAACAATCACCGATATAGGAACCGCCTGATCAACCTCCCCCATAATAATAACACTAGCCCTGCTAACACTCACATCCCTAGGGGGTATCCCCCCACTAACAGGCTTCATACCAAAACTACTAATCCTAAACGAACTAGCTTCAAAACTACTACTACCCACAGCTACAGCACTAGCCCTAGCAAGCCTCCCAAGCCTATTCTTCTACATCCGCATGGCCTATACAACTACACTAACCACCCCCCCAAACACAACCAACACTGAACACAAATGACGCTTCAAAACTACACCCACACTGACCCCAACACCAATAACAACCCTAGCCCTACTACTAATACCACTAACCCCAACACTATGAACCACCACCTAGAGACTTAGGTTAAAACA---AACCGGAGGCCTTCAAAGCCCCAAA----CAAGAGAACACTCTTAGTCCCT-GAAGGCCTGTAAAACTTTAACCTAC-----------------------------------------------------------------------------------------------------------------------------------------------------------------------------------------------------------------------------------------------------------------------------------------------------------------
>WAMR126562_NA_MH464650_purpurascens
-------------------------TTATCTGAGCAATCCTAATTACAAGCCTGTCCATCAGCACCATCATCACAATAAACAGCCACCACTGAATACTAGCCTGACTAGGACTAGAATTAAATACCCTAAGCGCTCTACCAATCATCATAAAACCACACCACCCACGATCAACAGAAGCAACCATAAAATACTTCCTCGTGCAAACACTCGCCGCCGCCCTAATCCTATTCGCAAGCACCATAAATGCATGACAAACAGGCTCCTGAGACATCACAAACCCAACCCCCCACACAACAACCCTCCTCACTCTGGCCATTCTACTTAAACTAGGAGCAGCACCAGTACACCTATGGTACCCAGACGTGCTACAAGGAACAACACTAAACACGGCACTTTTAATCTCAACATGACAAAAACTAGCCCCATTAGCCCTATTATACATATTACACACCAACCTTCCCACCAACCTTCTACTAACAGCAGGCCTCCTATCGGCCCTCCTAGGGGGCTGGGCTGGCCTAAACCAAACACAAACACGAAAAATCATAGCCCACTCATCAATCGCCCACATAGGCTGAATCCTAATCGCACTAACAATAAACCCCCAACTAACCACCCTAACCCTAACAACCTACATAATCATAACAACCGCCATATTCTTAAAACTAAGCGCTACCGTAACAAAAACAATCACCGACATAGGAACCGCCTGATCAACCTCCCCTATAATAATATCACTTGCCCTACTAACCCTCACATCCCTGGGTGGTATCCCCCCACTAACAGGCTTCATGCCAAAACTACTAATCCTAAGCGAACTAACCTCAAAACCACTACTACCTGCAGCTACAGCACTCGCCCTAGCAAGCCTTCCAAGTCTATTCTTCTACATCCGCATAGCCTATACAACTACACTTACCACCCCACCAAACACAACCAACACTGAACACAAATGACGCTTCAAAACTACACCCACACTGACCCCAACACCAACAACAACCCTCGCCCTACTACTAATGCCACTAGCCCCAACACTATGAACTACCACCTAGAGACTTAGGTTAAAACA---AACCAGGAGCCTTCAAAGCCCCAAA----CAAGAGAACACTCTTAGTCCCT-GAAGGCCTGTAAAACTCTAACCTAC-----------------------------------------------------------------------------------------------------------------------------------------------------------------------------------------------------------------------------------------------------------------------------------------------------------------
>WAMR127608_NA_MH464651_purpurascens
-------------------------TTATCTGAGCAATCCTAATTACAAGCCTGTCCATCAGCACCATCATCACAATAAACAGCCACCACTGAATACTAGCCTGACTAGGACTAGAATTAAATACCCTAAGCGCTCTACCAATCATCATAAAACCACACCACCCACGATCAACAGAAGCAACCATAAAATACTTCCTCGTGCAAACACTCGCCGCCGCCCTAATCCTATTCGCAAGCACCATAAATGCATGACAAACAGGCTCCTGAGACATCACAAACCCAACCCCCCACACAACAACCCTCCTCACTCTGGCCATTCTACTTAAACTAGGAGCAGCACCAGTACACCTATGGTACCCAGACGTGCTACAAGGAACAACACTAAACACGGCACTTTTAATCTCAACATGACAAAAACTAGCCCCATTAGCCCTATTATACATATTACACACCAACCTTCCCACCAACCTTCTACTAACAGCAGGCCTCCTATCGGCCCTCCTAGGGGGCTGGGCTGGCCTAAACCAAACACAAACACGAAAAATCATAGCCCACTCATCAATCGCCCACATAGGCTGAATCCTAATCGCACTAACAATAAACCCCCAACTAACCACCCTAACCCTAACAACCTACATAATCATAACAACCGCCATATTCTTAAAACTAAGCGCCACCATAACAAAAACAATCACCGACATAGGAACCGCCTGATCAACCTCCCCTATAATAATATCACTTGCCCTACTAACCCTCACATCCCTGGGTGGTATCCCCCCACTAACAGGCTTCATGCCAAAACTACTAATCCTAAGCGAACTAACCTCAAAACCACTACTACCTGCAGCTACAGCACTCGCCCTAGCAAGCCTTCCAAGTCTATTCTTCTACATCCGCATAGCCTATACAACTACACTTACCACCCCACCAAACACAACCAACACTGAACACAAATGACGCTTCAAAACTACACCCACACTGACCCCAACACCAACAACAACCCTCGCCCTACTACTAATGCCACTAGCCCCAACACTATGAACTACCACCTAGAGACTTAGGTTAAAACA---AACCAGGAGCCTTCAAAGCCCCAAA----CAAGAGAACACTCTTAGTCCCT-GAAGGCCTGTAAAACTCTAACCTAC-----------------------------------------------------------------------------------------------------------------------------------------------------------------------------------------------------------------------------------------------------------------------------------------------------------------
>WAMR134388_NA_MH464657_purpurascens
-------------------------TCATCTGAGCAATCCTAATTACAAGCCTGTCCATCAGCACCATCATCACAATAAGCAGCCATCACTGAATACTAGCCTGACTAGGACTAGAATTAAACACCCTAAGTGCCCTACCAATCATCACAAAACCACACCACCCACGAGCAACAGAAGCAACCATAAAATACTTCCTCGTACAAACACTAGCTGCCGCCCTAATCCTATTCGCAAGCACCATAAATGCATGACAAACAGGCTCCTGAGACATCACAAACCCAACCCCCCACACAACAACCCTTCTCACCCTAGCCATTCTACTGAAACTAGGAATAGCACCAGTACACCTATGGTACCCAGACGTACTACAGGGAACAACGCTAAACACGGCACTTTTAATCTCAACATGACAAAAACTGGCCCCATTAGCCCTATTATACATATTACACACCAACCTTCCCACCAACCTTCTACTAACAGCAGGCCTCCTATCGGCCCTCCTAGGGGGCTGGGCTGGACTAAACCAAACACAAACACGAAAGATCATGGCCCACTCATCAATCGCCCACATAGGCTGAATCCTAGTCGCACTAACAATAAACCCCCAACTAACCACCCTAACCCTAACAACCTACATAATCATAACTACCGCCATATTCTTAAAACTAAACGCCACCATAACAAAAACAATCACCGACATAGGAACCGCCTGATCAACCTCCCCTATAATAATAACACTTGCCCTGCTAACCCTCACATCCCTAGGTGGTATCCCCCCACTAACAGGCTTCCTGCCAAAACTACTGATCCTAAACGAACTAACCTCAAAACCACTACTACCTGCAGCTACAACACTCGCCCTAGCAAGCCTCCCAAGCCTATTCTTCTACATCCGCATAGCCTATACAACTACACTAACCACCCCCCCAAACACAACCAACACTGAACACAAATGACGCTTCAAAACTACACCCACACTGACCCCAACACCAACAACAACCCTCGCCCTACTACTAATGCCACTAGCCCCAACACTATGAACTACCACCTAGAGACTTAGGTTAAAACA---AACCAGGAGCCTTCAAAGCCCCTAA----CAAGAGAACACTCTTAGTCCCT-GAAGGCCTGTAAAACTCTAACCTAC-----------------------------------------------------------------------------------------------------------------------------------------------------------------------------------------------------------------------------------------------------------------------------------------------------------------
>WAMR139013_NA_MH464660_purpurascens
-------------------------TCATCTGAGCAGTCCTAATTACAAGCCTATCCACCAGCACCATCATCACAATAAGCAGCCACCACTGAATACTAGCCTGACTAGGACTAGAACTAAACACCCTGAGCATTCTACCAATCATCATAAAACCACACCACCCACGATCAACAGAAGCAACCATAAAATACTTCCTCGTACAAACACTCGCTGCCGCCCTAATCTTATTCGCAAGCACCATAAATGCATGACAAACAGGCTCCTGAAACATCACAAACCCAACCCCCCACACAACAACCCTCCTCACTTTAGCCATTCTACTAAAACTAGGAATAGCTCCAATACACCTATGATACCCAGACGTACTACAAGGAACAACACTAAACACAGCACTTTTAATTTCAACATGACAAAAGCTGGCCCCATTAACCCTACTATACATATTACACACCAACCTTCCCACCAGCCTTCTACTAGCAGCCGGCCTCCTATCGGCCCTCCTAGGGGGCTGGGCTGGACTAAACCAAACGCAAACACGAAAAATCATAGCCCACTCATCAATCGCCCACATAGGCTGAATCCTAATCGCACTAACAATAAACCCACAACTTACTACCCTAACCCTAATAACCTACATAACCATAACAGCCGCCATATTCTTAAAACTAAGCACCACCACAACAAAAACAATCACCGACATAGGAACCGCCTGATCAACCTCCCCCATAATAATAACACTAGCCCTACTAACACTCACATCCCTAGGGGGTATCCCCCCACTAACAGGCTTCATACCAAAACTACTTATCCTAAACGAACTAGCTTCAAAACTACTACTACCCACAGCTACAGCACTAGCCCTAGCAAGCCTCCCAAGCCTATTCTTCTACATCCGCATGGCCTATACAACTACACTAACCACCCCCCCAAACACAACCAACACTGAACACAAATGACGCTTCAAAACTACACCCACACTGACCCCAACACCAATAACAACCCTAGCCCTACTACTAATACCACTAGCCCCAACACTATGAACCACCACCTAGAGACTTAGGTTAAAACA---AACCAGAGGCCTTCAAAGCCCCAAA----CAAGAGAACACTCTTAGTCCCT-GAAGGCCTGTAAAACTTTAACCTAC-----------------------------------------------------------------------------------------------------------------------------------------------------------------------------------------------------------------------------------------------------------------------------------------------------------------
>WAMR144329_NA_MH464664_purpurascens
-------------------------TTATCTGAGCAATCCTAATTACAAGCCTATCCATCAGCACCATCATCACAATAAACAGCCACCACTGAATACTAGCCTGACTAGGACTAGAATTAAATACCCTAAGCGCTCTACCAATCATCATAAAACCACACCACCCACGATCAACAGAAGCAACCATAAAATATTTCCTCGTGCAAACACTCGCTGCCGCCCTAATCCTATTCGCAAGCACCATAAATGCATGACAAACAGGCTCCTGAGACATCACAAACCCAGCCCCCCACACAACAACCCTCCTCACTCTGGCCATTCTACTGAAACTAGGAGTAGCACCAGTACACCTATGGTACCCAGACGTGCTACAAGGAACAACACTAAACACGGCACTTTTAGTCTCAACATGACAAAAACTAGCCCCATTAGCCCTATTATACATATTACACACCAACCTTCCCGCCAACCTTCTACTAACAACAGGCCTCCTATCGGCCCTCCTGGGGGGCTGGGCTGGCCTAAACCAAACACAAACACGAAAGATCATAGCCCACTCATCAATCGCCCACATAGGCTGAATCCTAATCGCACTAACAATAAACCCCCAACTAACCACCCTAACCCTAACAACCTACATAATCATAACAACCGCCATATTCTTAAAACTAAGCGCCACCATAACAAAAACAATCACCGACATAGGAACCGCCTGATCAACCTCCCCTATAATAATATCACTTGCCCTACTAACCCTCACATCCCTGGGTGGTATCCCCCCACTAACAGGCTTCATGCCAAAACTACTAATCCTAAACGAACTAACCTCAAAACCACTACTACCTGCAGCTACAGCACTCGCCCTAGCAAGCCTTCCAAGTCTATTCTTCTACATCCGCATAGCCTATACAACTACACTAACCACCCCCCCAAACACAACTAACACTGAACACAAATGACGCTTCAAAACTACACCCACACTGACCCCAACACCAACAACAACCCTCGCCCTACTACTAATGCCACTAGCCCCAACACTATGAACTACCACCTAGGGACTTAGGTTAAAACA---AACCAGGAGCCTTCAAAGCCCCAAA----CAAGAGAACACTCTTAGTCCCT-GAAGGCCTGTAAAACTCTAACCTAC-----------------------------------------------------------------------------------------------------------------------------------------------------------------------------------------------------------------------------------------------------------------------------------------------------------------
>WAMR151631_NA_MH464669_purpurascens
-------------------------TCATCTGAGCAATCCTAATTACAAGCCTATCCATCAGCACCATCATCACAATAAGCAGCCATCACTGAATACTAGCCTGACTAGGACTAGAATTAAATACCCTAAGCGCCCTACCAATCATCATAAAACCACACCACCCACGATCAACAGAAGCAACCATAAAATACTTCCTCGTGCAAACACTCGCTGCCGCCCTAATCCTATTCGCAAGCACCATAAATGCATGACAAACAGGCTCCTGAGACATCACAAACCCAACCCCCCACACAACAACCCTTCTCACCCTAGCCATTCTACTGAAACTAGGAGTAGCACCAGTACACCTATGATACCCAGACGTGCTACAAGGAACAACACTAAACACGGCACTTTTAATCTCAACATGACAAAAACTAGCCCCATTAACCCTATTATACATGTTGCACACCAACCTTCCCACCAACCTTCTACTAATAACAGGCCTCCTATCAGCCCTCCTAGGGGGCTGAGCTGGACTAAACCAAACGCAAACACGAAAGATCATAGCCCACTCATCAATCGCCCACATAGGCTGAATCCTAATTGCACTAACAATAAACCCCCAACTAACCACCCTAACCCTAACAACCTATATAATCATAACAGCCGCCATATTCTTAAAACTAAACGCCACCATAACAAAAACAATCACCGACATAGGAACCGCCTGGTCAACCTCCCCTATAATAATAACACTTGCCCTGCTAACCCTCACGTCCCTGGGCGGTATCCCCCCACTAACAGGCTTCCTACCAAAACTACTGATCCTAAACGAACTAACCTCAAAACCACTACTACCTGCAGCTACAGCACTCGCCCTAGCAAGCCTCCCAAGCCTATTCTTCTACATCCGCATAGCCTATACAACTACACTAACCACCCCCCCAAACACAACCAACACTGAACACAAATGACGCTTCAAAACTACACCCACACTAGCCCCAACACCAACAACAGCCCTCGCCCTACTACTAATGCCACTAGCCCCAACACTATGAACTACCACCTAGAGACTTAGGTTAAAACA---AACCAGGAGCCTTCAAAGCCCCTAA----CAAGAGAACACTCTTAGTCCCT-GAAGGCCTGTAAAACTCTAACCTAC-----------------------------------------------------------------------------------------------------------------------------------------------------------------------------------------------------------------------------------------------------------------------------------------------------------------
>WAMR154736_NA_MH464675_purpurascens
-------------------------TTATCTGAGCAATCCTAATTACAAGCCTGTCCATCAGCACCATCATCACAATAAACAGCCACCACTGAATACTAGCCTGACTAGGACTAGAATTAAATACCCTAAGCGCTCTACCAATCATCATAAAACCACACCACCCACGATCAACAGAAGCAACCATAAAATACTTCCTCGTGCAAACACTCGCCGCCGCCCTAATCCTATTCGCAAGCACCATAAATGCATGACAAACAGGCTCCTGAGACATCACAAACCCAACCCCCCACACAACAACCCTCCTCACTCTGGCCATTCTACTTAAACTAGGAGCAGCACCAGTACACCTATGGTACCCAGACGTGCTACAAGGAACAACACTAAACACGGCACTTTTAATCTCAACATGACAAAAACTAGCCCCATTAGCCCTATTATACATATTACACACCAACCTTCCCACCAACCTTCTACTAACAGCAGGCCTCCTATCGGCCCTCCTAGGGGGCTGGGCTGGCCTAAACCAAACACAAACACGAAAAATCATAGCCCACTCATCAATCGCCCACATAGGCTGAATCCTAATCGCACTAACAATAAACCCCCAACTAACCACCCTAACCCTAACAACCTACATAATCATAACAACCGCCATATTCTTAAAACTAAGCGCTACCATAACAAAAACAATCACCGACATAGGAACCGCCTGATCAACCTCCCCTATAATAATATCACTTGCCCTACTAACCCTCACATCCCTGGGTGGTATCCCCCCACTAACAGGCTTCATGCCAAAACTACTAATCCTAAGCGAACTAACCTCAAAACCACTACTACCTGCAGCTACAGCACTCGCCCTAGCAAGCCTTCCAAGTCTATTCTTCTACATCCGCATAGCCTATACAACTACACTTACCACCCCACCAAACACAACCAACACTGAACACAAATGACGCTTCAAAACTACACCCACACTGACCCCAACACCAACAACAACCCTCGCCCTACTACTAATGCCACTAGCCCCAACACTATGAACTACCACCTAGAGACTTAGGTTAAAACA---AACCAGGAGCCTTCAAAGCCCCAAA----CAAGAGAACACTCTTAGTCCCT-GAAGGCCTGTAAAACTCTAACCTAC-----------------------------------------------------------------------------------------------------------------------------------------------------------------------------------------------------------------------------------------------------------------------------------------------------------------
>WAMR163187_NA_MH464706_purpurascens
-------------------------TCATCTGAGCAATCCTAATTACAAGCCTATCCATCAGCACCATCATCACAATAAGCAGCCACCACTGAATACTAGCCTGACTAGGACTAGAATTGAACACCCTAAGCGCTCTACCAATCATCATAAAACCACACCACCCACGATCAACAGAAGCAACCATAAAATACTTCCTCGTGCAAACACTCGCTGCCGCCCTAGTCCTATTCGCAAGCACCATAAATGCATGACAAACAGGCTCCTGAGACATCATAAACCCAACCCCCCACACAGCAACCCTCCTCGCTCTGGCCATCCTACTGAAACTAGGAACAGCACCAGTACACCTGTGGTACCCAGACGTGCTACAGGGAACAACACTAAACACGGCACTTTTAATCTCAACATGACAAAAACTAGCCCCATTAGCCTTATTATACATATTACACACCAACCTTCCCACCAACCTTCTACTAACAGCAGGCCTCCTATCGGCCCTCCTAGGAGGCTGGGCCGGACTAAACCAAACGCAAACACGAAAGATCATAGCCCACTCATCAATCGCCCACATAGGCTGAATCCTAGTCGCACTAACAATAAGCCCCCAACTAACTACCCTAACCCTAACAACCTACATAATCATAACAACCGCCATATTCTTAAAACTAAACGCCACCATAACAAAAACAATCACCGACATAGGAACCGCCTGATCAACCTCCCCTATAATAATAACACTAGCCCTGCTAACCCTCACATCCCTGGGTGGTATCCCCCCACTAACAGGCTTCATGCCAAAACTACTAATCCTAAACGAACTAACCTCAAAACCACTACTACCTGCAGCTACAACACTCGCCCTAGCGAGCCTCCCAAGCCTATTCTTCTACATCCGCATAGCCTATACAACTACACTAACCACCCCCCCAAACACAACCAACACTGAACACAAATGACGCTTCAAAACTACACCCACACTGACCCCAACACCAACAACAACCCTAACCCTACTACTAATGCCACTAACCCCAACACTATGAACCACCACCTAGAGACTTAGGTTAAAACA---AACCAGGGGCCTTCAAAGCCCCAAA----CAAGAGAACACTCTTAGTCCCT-GAAGGCCTGTAAAACTCTAACCTAC-----------------------------------------------------------------------------------------------------------------------------------------------------------------------------------------------------------------------------------------------------------------------------------------------------------------
>WAMR163314_NA_MH464707_purpurascens
-------------------------TTATCTGAGCAATCCTAATTACAAGCCTGTCCATCAGCACCATCATCACAATAAACAGCCACCACTGAATACTAGCCTGACTAGGACTAGAATTAAATACCCTAAGCGCTCTACCAATCATCATAAAACCACACCACCCACGATCAACAGAAGCAACCATAAAATACTTCCTCGTGCAAACACTCGCCGCCGCCCTAATCCTATTCGCAAGCACCATAAATGCATGACAAACAGGCTCCTGAGACATCACAAACCCAACCCCCCACACAACAACCCTCCTCACTCTGGCCATTCTACTGAAACTAGGAGCAGCACCAGTACACCTATGGTACCCAGACGTGCTACAAGGAACAACACTAAACACGGCACTTTTAATCTCAACATGACAAAAACTAGCCCCATTAGCCCTATTATACATATTACACACCAACCTTCCCACCAGCCTTCTACTAACAGCAGGCCTCCTATCGGCCCTCCTAGGGGGCTGGGCTGGCCTAAACCAAACACAAACACGAAAAATCATAGCCCACTCATCAATCGCCCACATAGGCTGAATCCTAATCGCACTAACAATAAACCCCCAACTAACCACCCTAACCCTAACAACCTACATAATCATAACAACCGCCATATTCTTAAAACTAAGCGCTACCATAACAAAAACAATCACCGACATAGGAACCGCCTGATCAACCTCCCCTATAATAATATCACTTGCCCTACTAACCCTCACATCCCTGGGTGGTATCCCCCCACTAACAGGCTTCATGCCAAAACTACTAATCCTAAGCGAACTAACCTCAAAACCACTACTACCTGCAGCTACAGCACTCGCCCTAGCAAGCCTTCCAAGTCTATTCTTCTACATCCGCATAGCCTATACAACTACACTTACCACCCCCCCAAACACAACCAACACTGAACACAAATGACGCTTCAAAACTACACCCACACTGACCCCAACACCAACAACAACCCTCGCCCTACTACTAATGCCACTAGCCCCAACACTATGAACTACCACCTAGAGACTTAGGTTAAAACA---AACCAGGAGCCTTCAAAGCCCCAAA----CAAGAGAACACTCTTAGTCCCT-GAAGGCCTGTAAAACTCTAACCTAC-----------------------------------------------------------------------------------------------------------------------------------------------------------------------------------------------------------------------------------------------------------------------------------------------------------------
>WAMR163315_NA_MH464708_purpurascens
-------------------------TTATCTGAGCAATCCTAATTACAAGCCTGTCCATCAGCACCATCATCACAATAAACAGCCACCACTGAATACTAGCCTGACTAGGACTAGAATTAAATACCCTAAGCGCTCTACCAATCATCATAAAACCACACCACCCACGATCAACAGAAGCAACCATAAAATACTTCCTCGTGCAAACACTCGCCGCCGCCCTAATCCTATTCGCAAGCACCATAAATGCATGACAAACAGGCTCCTGAGACATCACAAACCCAACCCCCCACACAACAACCCTCCTCACTCTGGCCATTCTACTGAAACTAGGAGCAGCACCAGTACACCTATGGTACCCAGACGTGCTACAAGGAACAACACTAAACACGGCACTTTTAATCTCAACATGACAAAAACTAGCCCCATTAGCCCTATTATACATATTACACACCAACCTTCCCACCAGCCTTCTACTAACAGCAGGCCTCCTATCGGCCCTCCTAGGGGGCTGGGCTGGCCTAAACCAAACACAAACACGAAAAATCATAGCCCACTCATCAATCGCCCACATAGGCTGAATCCTAATCGCACTAACAATAAACCCCCAACTAACCACCCTAACCCTAACAACCTACATAATCATAACAACCGCCATATTCTTAAAACTAAGCGCTACCATAACAAAAACAATCACCGACATAGGAACCGCCTGATCAACCTCCCCTATAATAATATCACTTGCCCTACTAACCCTCACATCCCTGGGTGGTATCCCCCCACTAACAGGCTTCATGCCAAAACTACTAATCCTAAGCGAACTAACCTCAAAACCACTACTACCTGCAGCTACAGCACTCGCCCTAGCAAGCCTTCCAAGTCTATTCTTCTACATCCGCATAGCCTATACAACTACACTTACCACCCCCCCAAACACAACCAACACTGAACACAAATGACGCTTCAAAACTACACCCACACTGACCCCAACACCAACAACAACCCTCGCCCTACTACTAATGCCACTAGCCCCAACACTATGAACTACCACCTAGAGACTTAGGTTAAAACA---AACCAGGAGCCTTCAAAGCCCCAAA----CAAGAGAACACTCTTAGTCCCT-GAAGGCCTGTAAAACTCTAACCTAC-----------------------------------------------------------------------------------------------------------------------------------------------------------------------------------------------------------------------------------------------------------------------------------------------------------------
>WAMR163317_NA_MH464709_purpurascens
-------------------------TTATCTGAGCAATCCTAATTACAAGCCTGTCCATCAGCACCATCATCACAATAAACAGCCACCACTGAATACTAGCCTGACTAGGACTAGAATTAAATACCCTAAGCGCTCTACCAATCATCATAAAACCACACCACCCACGATCAACAGAAGCAACCATAAAATACTTCCTCGTGCAAACACTCGCCGCCGCCCTAATCCTATTCGCAAGCACCATAAATGCATGACAAACAGGCTCCTGAGACATCACAAACCCAACCCCCCACACAACAACCCTCCTCACTCTGGCCATTCTACTGAAACTAGGAGCAGCACCAGTACACCTATGGTACCCAGACGTGCTACAAGGAACAACACTAAACACGGCACTTTTAATCTCAACATGACAAAAACTAGCCCCATTAGCCCTATTATACATATTACACACCAACCTTCCCACCAACCTTCTACTAACAGCAGGCCTCCTATCGGCCCTCCTAGGGGGCTGGGCTGGCCTAAACCAAACACAAACACGAAAAATCATAGCCCACTCATCAATCGCCCACATAGGCTGAATCCTAATCGCACTAACAATAAACCCCCAACTAACCACCCTAACCCTAACAACCTACATAATCATAACAACCGCCATATTCTTAAAACTAAGCGCTACCATAACAAAAACAATCACCGACATAGGAACCGCCTGATCAACCTCCCCTATAATAATATCACTTGCCCTACTAACCCTCACATCCCTGGGTGGTATCCCCCCACTAACAGGCTTCATGCCAAAACTACTAATCCTAAGCGAACTAACCTCAAAACCACTACTACCTGCAGCTACAGCACTCGCCCTAGCAAGCCTTCCAAGTCTATTCTTCTACATCCGCATAGCCTATACAACTACACTTACCACCCCNCCAAACACAACCAACACTGAACACAAATGACGCTTCAAAACTACACCCACACTGACCCCAACACCAACAACAACCCTCGCCCTACTACTAATGCCACTAGCCCCAACACTATGAACTACCACCTAGAGACTTAGGTTAAAACA---AACCAGGAGCCTTCAAAGCCCCAAA----CAAGAGAACACTCTTAGTCCCT-GAAGGCCTGTAAAACTCTAACCTAC-----------------------------------------------------------------------------------------------------------------------------------------------------------------------------------------------------------------------------------------------------------------------------------------------------------------
>WAMR163318_NA_MH464710_purpurascens
-------------------------TTATCTGAGCAATCCTAATTACAAGCCTGTCCATCAGCACCATCATCACAATAAACAGCCACCACTGAATACTAGCCTGACTAGGACTAGAATTAAATACCCTAAGCGCTCTACCAATCATCATAAAACCACACCACCCACGATCAACAGAAGCAACCATAAAATACTTCCTCGTGCAAACACTCGCCGCCGCCCTAATCCTATTCGCAAGCACCATAAATGCATGACAAACAGGCTCCTGAGACATCACAAACCCAACCCCCCACACAACAACCCTCCTCACTCTGGCCATTCTACTGAAACTAGGAGCAGCACCAGTACACCTATGGTACCCAGACGTGCTACAAGGAACAACACTAAACACGGCACTTTTAATCTCAACATGACAAAAACTAGCCCCATTAGCCCTATTATACATATTACACACCAACCTTCCCACCAGCCTTCTACTAACAGCAGGCCTCCTATCGGCCCTCCTAGGGGGCTGGGCTGGCCTAAACCAAACACAAACACGAAAAATCATAGCCCACTCATCAATCGCCCACATAGGCTGAATCCTAATCGCACTAACAATAAACCCCCAACTAACCACCCTAACCCTAACAACCTACATAATCATAACAACCGCCATATTCTTAAAACTAAGCGCTACCATAACAAAAACAATCACCGACATAGGAACCGCCTGATCAACCTCCCCTATAATAATATCACTTGCCCTACTAACCCTCACATCCCTGGGTGGTATCCCCCCACTAACAGGCTTCATGCCAAAACTACTAATCCTAAGCGAACTAACCTCAAAACCACTACTACCTGCAGCTACAGCACTCGCCCTAGCAAGCCTTCCAAGTCTATTCTTCTACATCCGCATAGCCTATACAACTACACTTACCACCCCCCCAAACACAACCAACACTGAACACAAATGACGCTTCAAAACTACACCCACACTGACCCCAACACCAACAACAACCCTCGCCCTACTACTAATGCCACTAGCCCCAACACTATGAACTACCACCTAGAGACTTAGGTTAAAACA---AACCAGGAGCCTTCAAAGCCCCAAA----CAAGAGAACACTCTTAGTCCCT-GAAGGCCTGTAAAACTCTAACCTAC-----------------------------------------------------------------------------------------------------------------------------------------------------------------------------------------------------------------------------------------------------------------------------------------------------------------
>WAMR163319_NA_MH464711_purpurascens
-------------------------TTATCTGAGCAATCCTAATTACAAGCCTGTCCATCAGCACCATCATCACAATAAACAGCCACCACTGAATACTAGCCTGACTAGGACTAGAATTAAATACCCTAAGCGCTCTACCAATCATCATAAAACCACACCACCCACGATCAACAGAAGCAACCATAAAATACTTCCTCGTACAAACACTCGCCGCCGCCCTAATCCTATTCGCAAGCACCATAAATGCATGACAAACAGGCTCCTGAGACATCACAAACCCAACCCCCCACACAACAACCCTCCTCACTCTGGCCATTCTACTGAAACTAGGAGCAGCACCAGTACACCTATGGTACCCAGACGTGCTACAAGGAACAACACTAAACACGGCACTTTTAATCTCAACATGACAAAAACTAGCCCCATTAGCCCTATTATACATATTACACACCAACCTTCCCACCAACCTTCTACTAACAGCCGGCCTCCTATCGGCCCTCCTAGGGGGCTGGGCTGGCCTAAACCAAACACAAACACGAAAAATCATAGCCCACTCATCAATCGCCCACATAGGCTGAATCCTAATCGCACTAACAATAAACCCCCAACTAACCACCCTAACCCTAACAACCTACATAATCATAACAACCGCCATATTCTTAAAACTAAGCGCTACCATAACAAAAACAATCACCGACATAGGAACCGCCTGATCAACCTCCCCTATAATAATATCACTTGCCCTACTAACCCTCACATCCCTGGGTGGTATCCCCCCACTAACAGGCTTCATGCCAAAACTACTAATCCTAAGCGAACTAACCTCAAAACCACTACTACCTGCAGCTACAGCACTCGCCCTAGCAAGCCTTCCAAGTCTATTCTTCTACATCCGCATAGCCTATACAACTACACTTACCACCCCCCCAAACACAACCAACACTGAACACAAATGACGCTTCAAAACTACACCCACACTGACCCCAACACCAACAACAACCCTCGCCCTACTACTAATGCCACTAGCCCCAACACTATGAACTACCACCTAGAGACTTAGGTTAAAACA---AACCAGGAGCCTTCAAAGCCCCAAA----CAAGAGAACACTCTTAGTCCCT-GAAGGCCTGTAAAACTCTAACCTAC-----------------------------------------------------------------------------------------------------------------------------------------------------------------------------------------------------------------------------------------------------------------------------------------------------------------
>WAMR166057_NA_MH464724_purpurascens
-------------------------TTATCTGAGCAATCCTAATTACAAGCCTGTCCATCAGCACCATCATCACAATAAACAGCCACCACTGAATACTAGCCTGACTAGGACTAGAATTAAATACCCTAAGCGCTCTACCAATCATCATAAAACCACACCACCCACGATCAACAGAAGCAACCATAAAATACTTCCTCGTGCAAACACTCGCCGCCGCCCTAATCCTATTCGCAAGCACCATAAATGCATGACAAACAGGCTCCTGAGACATCACAAACCCAACCCCCCACACAACAACCCTCCTCACTCTGGCCATTCTACTGAAACTAGGAGCAGCACCAGTACACCTATGGTACCCAGACGTGCTACAAGGAACAACACTAAACACGGCACTTTTAATCTCAACATGACAAAAACTAGCCCCATTAGCCCTATTATACATATTACACACCAACCTTCCCACCAGCCTTCTACTAACAGCAGGCCTCCTATCGGCCCTCCTAGGGGGCTGGGCTGGCCTAAACCAAACACAAACACGAAAAATCATAGCCCACTCATCAATCGCCCACATAGGCTGAATCCTAATCGCACTAACAATAAACCCCCAACTAACCACCCTAACCCTAACAACCTACATAATCATAACAACCGCCATATTCTTAAAACTAAGCGCTACCATAACAAAAACAATCACCGACATAGGAACCGCCTGATCAACCTCCCCTATAATAATATCACTTGCCCTACTAACCCTCACATCCCTGGGTGGTATCCCCCCACTAACAGGCTTCATGCCAAAACTACTAATCCTAAGCGAACTAACCTCAAAACCACTACTACCTGCAGCTACAGCACTCGCCCTAGCAAGCCTTCCAAGTCTATTCTTCTACATCCGCATAGCCTATACAACTACACTTACCACCCCCCCAAACACAACCAACACTGAACACAAATGACGCTTCAAAACTACACCCACACTGACCCCAACACCAACAACAACCCTCGCCCTACTACTAATGCCACTAGCCCCAACACTATGAACTACCACCTAGAGACTTAGGTTAAAACA---AACCAGGAGCCTTCAAAGCCCCAAA----CAAGAGAAAACTCTTAGTCCCT-GAAGGCCTGTAAAACTCTAACCTAC-----------------------------------------------------------------------------------------------------------------------------------------------------------------------------------------------------------------------------------------------------------------------------------------------------------------
>WAMR169893_NA_MH464728_purpurascens
-------------------------TCATCTGAGCAATCCTAATCACAAGCCTATCCATCAGCACCATCATCACAATAAGCAGCCACCACTGAATACTAGCCTGACTAGGACTAGAATTAAACACCTTAAGCGCTCTACCAATCATCATAAAACCACACCACCCACGATCAACAGAAGCAACCATAAAATACTTCCTCGTGCAAACACTCGCTGCCGCCCTAATCCTATTCGCAAGCACCATAAATGCATGACAAACAGGCTCCTGAGACATCACAAACCCAACCCCCCACACAGCAGCCCTCCTCACTCTAGCCATTCTACTGAAACTAGGAGTAGCACCAGTACACCTGTGATACCCAGACGTACTACAAGGAACAACACTAAACACGGCACTTTTAATCTCAACATGACAAAAACTAGCTCCATTGGCCCTATTATACATATTACACACCAACCTTCCCACCAACCTCCTACTAACAGCAGGCCTCCTATCGGCCCTCCTAGGGGGCTGGGCAGGACTAAACCAAACGCAAACACGAAAGATCATAGCCCACTCATCAATCGCCCACATAGGCTGAATCCTAGCCGCACTAACAATAAACCCCCAACTAACTACCCTAACCCTAACAACCTACATAATCATAACAACCGCCATATTCTTAAAACTAAACGCCACCATAACAAAAACAATCACCGACATAGGAACCGCCTGATCAACCTCCCCTACAATAATAACACTAGCCCTGCTAACCCTCACATCCCTAGGGGGTATCCCCCCACTAACAGGCTTCATGCCAAAACTACTAATCCTAAACGAACTAACCTCAAAACCACTACTACCTGCAGCTACAGCCCTAGCCCTAGCAAGCCTCCCAAGCCTATTCTTCTACATCCGCATAGCCTATACAACTGCACTAACTACCCCCCCCAACACAACCAACACCGAACACAAATGACGCTTCAAAACTACACCCACACTGACCCCAACACCAACAACAACCCTCGCCCTACTACTGATGCCACTAACCCCAACACTATGAACTACCACCTAGAGACTTAGGTTAAAACA---AACCAGGGGCCTTCAAAGCCCCAGA----CAAGAGAACACTCTTAGTCCCT-GAAGGCCTGTAAAACTCTAACCTAC-----------------------------------------------------------------------------------------------------------------------------------------------------------------------------------------------------------------------------------------------------------------------------------------------------------------
>WAMR169894_NA_MH464729_purpurascens
-------------------------TCATCTGAGCAATCCTAATCACAAGCCTATCCATCAGCACCATCATCACAATAAGCAGCCACCACTGAATACTAGCCTGACTAGGACTAGAATTAAACACCTTAAGCGCTCTACCAATCATCATAAAACCACACCACCCACGATCAACAGAAGCAACCATAAAATACTTCCTCGTGCAAACACTCGCTGCCGCCCTAATCCTATTCGCAAGCACCATAAATGCATGACAAACAGGCTCCTGAGACATCACAAACCCAACCCCCCACACAGCAGCCCTCCTCACGCTAGCCATTCTACTGAAACTAGGAGTAGCACCAGTACACCTGTGATACCCAGACGTACTACAAGGAACAACACTAAACACGGCACTTTTAATCTCAACATGACAAAAACTAGCTCCATTGGCCCTATTATACATATTACACACCAACCTTCCCACCAACCTCCTACTAACAGCAGGCCTCCTATCGGCCCTCCTAGGGGGCTGGGCAGGACTAAACCAAACGCAAACACGAAAGATCATAGCCCACTCATCAATCGCCCACATAGGCTGAATCCTAGCCGCACTAACAATAAACCCCCAACTAACTACCCTAACCCTAACAACCTACATAATCATAACAACCGCCATATTCTTAAAACTAAACGCCACCATAACAAAAACAATCACCGACATAGGAACCGCCTGATCAACCTCCCCTACAATAATAACACTAGCCCTGCTAACCCTCACATCCCTAGGGGGTATCCCCCCACTAACAGGCTTCATGCCAAAACTACTAATCCTAAACGAACTAACCTCAAAACCACTACTACCTGCAGCTACAGCCCTAGCCCTAGCAAGCCTCCCAAGCCTATTCTTCTACATCCGCATAGCCTATACAACTGCACTAACTACCCCCCCCAACACAACCAACACCGAACACAAATGACGCTTCAAAACTACACCCACACTGACCCCAACACCAACAACAACCCTCGCCCTACTACTGATGCCACTAACCCCAACACTATGAACTACCACCTAGAGACTTAGGTTAAAACA---AACCAGGGGCCTTCAAAGCCCCAGA----CAAGAGAACACTCTTAGTCCCT-GAAGGCCTGTAAAACTCTAACCTAC-----------------------------------------------------------------------------------------------------------------------------------------------------------------------------------------------------------------------------------------------------------------------------------------------------------------
>WAMR172213_NA_MH464733_purpurascens
-------------------------TTATCTGAGCAATCCTAATTACAAGCCTATCCATCAGCACCATCATCACAATAAACAGCCACCACTGAATACTAGCCTGACTAGGACTAGAATTAAATACCCTAAGCGCTCTACCAATCATCATAAAACCACACCACCCACGATCAACAGAAGCAACCATAAAATACTTCCTCGTGCAAACACTCGCCGCCGCCCTAATCCTATTCGCAAGCACCATAAATGCATGACAAACAGGCTCCTGAGACATCACAAACCCAACCCCCCACACAACAACCCTCCTCACTCTGGCCATTCTACTGAAACTAGGAGCAGCACCAGTACACCTATGGTACCCAGACGTGCTACAAGGAACAACACTAAACACGGCACTTTTAATCTCAACATGACAAAAACTAGCCCCATTAGCCCTATTATACATATTACACAACAACCTTCCCACCAACCTTCTACTAACAGCAGGCCTCCTATCGGCCCTCCTAGGGGGCTGGGCCGGCCTAAACCAAACACAAACACGAAAAATCATAGCCCACTCATCAATCGCCCACATAGGCTGAATCCTAATCGCACTAACAATAAACCCCCAACTAACCACCCTAACCCTAACAACCTACATAATCATAACAACCGCCATATTCTTAAAACTAAGCGCTACCATAACAAAAACAATCACCGACATAGGAACCGCCTGATCAACCTCCCCTATAATAATATCACTTGCCCTACTAACCCTCACATCCCTGGGTGGTATCCCCCCACTAACAGGCTTCATGCCAAAACTACTAATCCTAAGCGAACTAACCTCAAAACCACTACTACCTGCAGCTACAGCACTCGCCCTAGCAAGCCTTCCAAGTCTATTCTTCTACATCCGCATAGCCTATACAACTACACTTACCACCCCCCCAAACACAACCAACACTGAACACAAATGACGCTTCAAAACTACACCCACACTGACCCCAACACCAACAACAACCCTCGCCCTACTACTAATGCCACTAGCCCCAACACTATGAACTACCACCTAGAGACTTAGGTTAAAACA---AACCAGGAGCCTTCAAAGCCCCAAA----CAAGAGAACACTCTTAGTCCCT-GAAGGCCTGTAAAACTCTAACCTAC-----------------------------------------------------------------------------------------------------------------------------------------------------------------------------------------------------------------------------------------------------------------------------------------------------------------
>WAMR172214_NA_MH464734_purpurascens
-------------------------TTATCTGAGCAATCCTAATTACAAGCCTATCCATCAGCACCATCATCACAATAAACAGCCACCACTGAATACTAGCCTGACTAGGACTAGAATTAAATACCCTAAGCGCTCTACCAATCATCATAAAACCACACCACCCACGATCAACAGAAGCAACCATAAAATACTTCCTCGTGCAAACACTCGCCGCCGCCCTAATCCTATTCGCAAGCACCATAAATGCATGACAAACAGGCTCCTGAGACATCACAAACCCAACCCCCCACACAACAACCCTCCTCACTCTGGCCATTCTACTAAAACTAGGAGCAGCACCAGTACACCTATGGTACCCAGACGTGCTACAAGGAACAACACTAAACACGGCACTTTTAATCTCAACATGACAAAAACTAGCCCCATTAGCCCTATTATACATATTACACAACAACCTTCCCACCAACCTTCTACTAACAGCAGGCCTCCTATCGGCCCTCCTAGGGGGCTGGGCCGGCCTAAACCAAACACAAACACGAAAAATCATAGCCCACTCATCAATCGCCCACATAGGCTGAATCCTAATCGCACTAACAATAAACCCCCAACTAACCACCCTAACCCTAACAACCTACATAATCATAACAACCGCCATATTCTTAAAACTAAGCGCTACCATAACAAAAACAATCACCGACATAGGAACCGCCTGATCAACCTCCCCTATAATAATATCACTTGCCCTACTAACCCTCACATCCCTGGGTGGTATCCCCCCACTAACAGGCTTCATGCCAAAACTACTAATCCTAAGCGAACTAACCTCAAAACCACTACTACCTGCAGCTACAGCACTCGCCCTAGCAAGCCTTCCAAGTCTATTCTTCTACATCCGCATAGCCTATACAACTACACTTACCACCCCCCCAAACACAACCAACACTGAACACAAATGACGCTTCAAAACTACACCCACACTGACCCCAACACCAACAACAACCCTCGCCCTACTACTAATGCCACTAGCCCCAACACTATGAACTACCACCTAGAGACTTAGGTTAAAACA---AACCAGGAGCCTTCAAAGCCCCAAA----CAAGAGAACACTCTTAGTCCCT-GAAGGCCTGTAAAACTCTAACCTAC-----------------------------------------------------------------------------------------------------------------------------------------------------------------------------------------------------------------------------------------------------------------------------------------------------------------
>WAMR172215_NA_MH464735_purpurascens
-------------------------TTATCTGAGCAATCCTAATTACAAGCCTATCCATCAGCACCATCATCACAATAAACAGCCACCACTGAATACTAGCCTGACTAGGACTAGAATTAAATACCCTAAGCGCTCTACCAATCATCATAAAACCACACCACCCACGATCAACAGAAGCAACCATAAAATACTTCCTCGTGCAAACACTCGCCGCCGCCCTAATCCTATTCGCAAGCACCATAAATGCATGACAAACAGGCTCCTGAGACATCACAAACCCAACCCCCCACACAACAACCCTCCTCACTCTGGCCATTCTACTGAAACTAGGAGCAGCACCAGTACACCTATGGTACCCAGACGTGCTACAAGGAACAACACTAAACACGGCACTTTTAATCTCAACATGACAAAAACTAGCCCCATTAGCCCTATTATACATATTACACAACAACCTTCCCACCAACCTTCTACTAACAGCAGGCCTCCTATCGGCCCTCCTAGGGGGCTGGGCCGGCCTAAACCAAACACAAACACGAAAAATCATAGCCCACTCATCAATCGCCCACATAGGCTGAATCCTAATCGCACTAACAATAAACCCCCAACTAACCACCCTAACCCTAACAACCTACATAATCATAACAACCGCCATATTCTTAAAACTAAGCGCTACCATAACAAAAACAATCACCGACATAGGAACCGCCTGATCAACCTCCCCTATAATAATATCACTTGCCCTACTAACCCTCACATCCCTGGGTGGTATCCCCCCACTAACAGGCTTCATGCCAAAACTACTAATCCTAAGCGAACTAACCTCAAAACCACTACTACCTGCAGCTACAGCACTCGCCCTAGCAAGCCTTCCAAGTCTATTCTTCTACATCCGCATAGCCTATACAACTACACTTACCACCCCCCCAAACACAACCAACACTGAACACAAATGACGCTTCAAAACTACACCCACACTGACCCCAACACCAACAACAACCCTCGCCCTACTACTAATGCCACTAACCCCAACACTATGAACTACCACCTAGAGACTTAGGTTAAAACA---AACCAGGAGCCTTCAAAGCCCCAAA----CAAGAGAACACTCTTAGTCCCT-GAAGGCCTGTAAAACTCTAACCTAC-----------------------------------------------------------------------------------------------------------------------------------------------------------------------------------------------------------------------------------------------------------------------------------------------------------------
>WAMR156590_NA_JX946961_unguiculata
CCCCTTCCTATACTAATAAGCCCAATTATCTGATCAATCTTAATCACAAGCCTTTCAACCAGCACCATCATCACTATATCCAGCCACCACTGATTACTAGCGTGACTTGGATTAGAACTAAACACCCTAAGCATACTACCAATCATCATAAAACCCCACCACCCACGATCAACAGAAGCAACCATAAAATACTTTCTAGTACAAACACTCGCAGCCGCCATGATCCTATTTGCAAGCACACTTAATGCATGACAAACAGGAGTGTGAACCATCACAAACCCGACACCCACCACAACAATCATCATCACCCTGGCCGTACTTATAAAACTAGGAGCAGCACCAGTACACCTCTGATACCCAGACGTACTACAAGGTGCAACACTAAACACAGCACTTTTAATCTCAACATGACAAAAACTAGCCCCAATCGCCCTCCTATACATAATACACAACAGCCTACCAACCAACCTACTACTCCTAACAGGCCTAACATCAGCCCTCATAGGGGGTTGAGCCGGACTAAACCAAACACAGACACGAAAAATTATAGCCCACTCGTCAATCGCACACATAGGATGAATTATGGTCGCACTAACAACAAACCCACAACTAACCACCCTAACCCTACTCTTCTACATCATCATAACTACCGCAATATTTCACACACTAAATGCCTCTACAACAAAAACAATCTCAGACATAGGAACCACTTGATCCACATCCCCAACAACAATGACACTAGCCCTACTAACACTCACCTCTCTAGGGGGCCTACCCCCACTCACCGGATTCATGCCAAAACTACTAATTCTAAACGAACTTACCACAAAACCCCTACTACCACTAGCCACAACAATAGCCCTAGCCAGCCTGCCAAGCCTGTTCTTCTACGTCCGCATAGCCTACACAACAACACTCACTACCCCCCCCAACACAACAAACACCGAACACAAATGACGATTAAAAACCACACTAACCCCCACACACACACCAACCACCACGCTAGCACTACTACTACTACCCCTAACCCCAACAATATGAACAACTACC---------------------------------------------------------------------------------------------------------------------------------------------------------------------------------------------------------------------------------------------------------------------------------------------------------------------------------------------------------------------------------------------------------------------
>novoucher_ABTC105408_KJ025294_unguiculata
------------------------------------ATCTTAATTACAAGCCTTTCAACCAGCACCATCATCACTATATCCAGCCACCACTGATTACTAGCGTGACTTGGATTAGAACTAAACACCCTAAGCATACTACCAATCATCATAAAACCCCACCACCCACGATCAACAGAAGCAACCATAAAATACTTTCTAGTACAAACACTCGCAGCCGCCATGATCCTATTTGCAAGCACACTTAATGCATGACAAACAGGAGTATGAACCATCACAAACCCGACACCCACCACAACAGTCATCATCACCCTGGCCGTATTTATAAAACTAGGAGCAGCACCAGTACACCTCTGATACCCAGACGTACTACAAGGTGCAACACTAAACACAGCACTTTTAATCTCAACATGACAAAAACTAGCCCCAATCGCCCTCCTATACATAATACACGACAGCCTACCAACCAACCTACTACTCCTAACAGGCCTAACATCAGCCCTCATAGGGGGTTGAGCCGGACTAAACCAAACACAGACACGAAAAATTATAGCCCACTCATCAATCGCACACATAGGATGAATTATGGTCGCACTAACAACAAACCCACAACTAACCACCCTAACCCTACTCTTCTACATCATCATAACTACCGCAATATTTCACACACTAAATGCCTCTACAACAAAAACAATCTCAGACATAGGAACCACTTGATCCACATCCCCAACAACAATGACACTAGCCCTACTAACACTCACCTCTCTAGGGGGCCTACCCCCACTCACCGGATTCATGCCAAAACTACTAATTCTAAACGAACTTACCACAAAACCCCTACTACCACTAGCCACAACAATAGCCCTAGCCAGCCTGCCAAGCCTGTTCTTCTACGTCCGCATAGCCTACACAACAACACTCACTACCCCCCCCAACACAACAAACACCGAACATAAATGACGATTAAAAACCACACTAACCCCCATACACACACCAACCACCACGCTAGCACTACTACTACTGCCCCTAACCCCAACAATATGAACAACTACC---------------------------------------------------------------------------------------------------------------------------------------------------------------------------------------------------------------------------------------------------------------------------------------------------------------------------------------------------------------------------------------------------------------------
>novoucher_ABTC105466_KJ025295_unguiculata
---------------------------------------------------------------------------------------------------------------------------------------------------------CCCCACCACCCAGGATCAACAGAAGCAACCATAAAATACTTTCTAGTACAAACACTCGCAGCCGCCATGATCCTATTTGCAAGCACACTTAATGCATGACAAACAGGAGTATGAACCATCACAAACCCGACACCCACCACAACAGTCATCATCACCCTGGCCGTATTTATAAAACTAGGAGCAGCACCAGTACACCTCTGATACCCAGACGTACTACAAGGTGCAACACTAAACACAGCACTTTTAATCTCAACATGACAAAAACTAGCCCCAATCGCCCTCCTATACATAATACACGACAGCCTACCAACCAACCTACTACTCCTAACAGGCCTAACATCAGCCCTCATAGGGGGTTGAGCCGGACTAAACCAAACACAGACACGAAAAATTATAGCCCACTCATCAATCGCACACATAGGATGAATTATGGTCGCACTAACAACAAACCCACAACTAACCACCCTAACCCTACTCTTCTACATCATCATAACTACCGCAATATTTCACACACTAAATGCCTCTACAACAAAAACAATCTCAGACATAGGAACCACTTGATCCACATCCCCAACAACAATGACACTAGCCCTACTAACACTCACCTCTCTAGGGGGCCTACCCCCACTCACCGGATTCATGCCAAAACTACTAATTCTAAACGAACTTACCACAAAACCCCTACTACCACTAGCCACAACAATAGCCCTAGCCAGCCTGCCAAGCCTGTTCTTCTACGTCCGCATAGCCTACACAACAACACTCACTACCCCCCCCAACACAACAAACACCGAACATAAATGACGATTAAAAACCACACTAACCCCCATACACACACCAACCACCACGCTAGCACTACTACTACTGCCCCTAACCCCAACAATATGAACAACTACC---------------------------------------------------------------------------------------------------------------------------------------------------------------------------------------------------------------------------------------------------------------------------------------------------------------------------------------------------------------------------------------------------------------------
>novoucher_ABTC105402_KJ025296_unguiculata
------------------------ATTATCTGATCAATCTTAATTACAAGCCTTTCAACCAGCACCATCATCACTATATCCAGCCACCACTGATTACTAGCGTGACTTGGATTAGAACTAAACACCCTAAGCATACTACCAATCATCATAAAACCCCACCACCCACGATCAACAGAAGCAACCATAAAATACTTTCTAGTACAAACACTCGCAGCCTCCATGATCCTATTTGCAAGCACACTTAATGCATGACAAACAGGAGTGTGAACCATCACAAACCCGACACCCACCACAACAATCATCATCACCCTGGCCGTACTTATAAAACTAGGAGCAGCACCAGTACACCTCTGATACCCAGACGTACTACAAGGTACAACACTAAACACAGCACTTTTAATCTCAACATGACAAAAACTAGCCCCAATCGCCCTCCTATACATAATACACAACAACCTACCAACCAACCTACTACTCCTAACAGGCCTAACATCAGCCCTCATAGGGGGTTGAGCCGGACTAAACCAAACACAGACACGAAAAATTATAGCCCACTCGTCAATCGCACACATAGGATGAATTATGGTCGCACTAACAACAAACCCACAACTAACCACCCTAACCCTGCTCTTCTACATCATCATAACTACCGCAATATTTCACACACTAAATGCCTCTACAACAAAAACAATCTCAGACATAGGAACCACTTGATCCACATCCCCAACAACAATGACACTAGCCCTACTAACACTCACCTCTCTAGGGGGCTTACCCCCACTCACCGGATTCATGCCAAAACTACTAATTCTAAACGAACTTACCACAAAACCCCTACTACCACTAGCCACAACAATAGCCCTAGCCAGCCTGCCAAGCCTGTTCTTCTACGTCCGCATAGCCTACACAACAACACTCACTACCCCCCCCAAC------------------------------------------------------------------------------------------------------------------------------------------------------------------------------------------------------------------------------------------------------------------------------------------------------------------------------------------------------------------------------------------------------------------------------------------------------------------------------------------------------------------------------------------
>novoucher_ABTC105403_KJ025297_unguiculata
---------------------------ATCTGATCAATCTTAATCACAAGCCTTTCAACCAGCACCATCATCACTATATCCAGCCACCACTGATTACTAGCGTGACTTGGATTAGAACTAAACACCCTAAGCATACTACCAATCATCATAAAACCCCACCACCCACGATCAACAGAAGCAACCATAAAATACTTTCTAGTACAAACACTCGCAGCCGCCATGATCCTATTTGCAAGCACACTTAATGCATGACAAACAGGAGTGTGAACCATCACAAACCCGACACCCACCACAACAATCATCATCACCCTGGCCGTACTTATAAAACTAGGAGCAGCACCAGTACACCTCTGATACCCAGACGTACTACAAGGTGCAACACTAAACACAGCACTTTTAATCTCAACATGACAAAAACTAGCCCCAATCGCCCTCCTATACATAATACACAACAGCCTACCAACCAACCTACTACTCCTAACAGGCCTAACATCAGCCCTCATAGGGGGTTGAGCCGGACTAAACCAAACACAGACACGAAAAATTATAGCCCACTCGTCAATCGCACACATAGGATGAATTATGGTCGCACTAACAACAAACCCACAACTAACCACCCTAACCCTACTCTTCTACATCATCATAACTACCGCAATATTTCACACACTAAATGCCTCTACAACAAAAACAATCTCAGACATAGGAACCACTTGATCCACATCCCCAACAACAATGACACTAGCCCTACTAACACTCACCTCTCTAGGGGGCCTACCCCCACTCACCGGATTCATGCCAAAACTACTAATTCTAAACGAACTTACCACAAAACCCCTACTACCACTAGCCACAACAATAGCCCTAGCCAGCCTGCCAAGCCTGTTCTTCTACGTCCGCATAGCCTACACAACAACACTCACTACCCCCCCCAACACAACAAACACCGAACACAAATGACGATTAAAAACCACACTAACCCCCACACACACACCAACCACCACGCTA------------------------------------------------------------------------------------------------------------------------------------------------------------------------------------------------------------------------------------------------------------------------------------------------------------------------------------------------------------------------------------------------------------------------------------------------------------------
>WAMR161412_NA_MH464697_unguiculata
-----------------------------------AATCTTAATTACAAGCCTTTCAACCAGCACCATCATCACTATATCCAGCCACCACTGATTACTAGCGTGACTTGGATTAGAACTAAACACCCTAAGCATACTACCAATCATCATAAAACCCCACCACCCACGATCAACAGAAGCAACCATAAAATACTTTCTAGTACAAACACTCGCAGCCGCCATGATCCTATTTGCAAGCACACTTAATGCATGACAAACAGGAGTATGAACCATCACAAACCCGACACCCACCACAACAGTCATCATCACCCTGGCCGTATTTATAAAACTAGGAGCAGCACCAGTACACCTCTGATACCCAGACGTACTACAAGGTGCAACACTAAACACAGCACTTTTAATCTCAACATGACAAAAACTAGCCCCAATCGCCCTCCTATACATAATACACGACAGCCTACCAACCAACCTACTACTCCTAACAGGCCTAACATCAGCCCTCATAGGGGGTTGAGCCGGACTAAACCAAACACAGACACGAAAAATTATAGCCCACTCATCAATCGCACACATAGGATGAATTATGGTCGCACTAACAACAAACCCACAACTAACCACCCTAACCCTACTCTTCTACATCATCATAACTACCGCAATATTTCACACACTAAATGCCTCTACAACAAAAACAATCTCAGACATAGGAACCACTTGATCCACATCCCCAACAACAATGACACTAGCCCTACTAACACTCACCTCTCTAGGGGGCCTACCCCCACTCACCGGATTCATGCCAAAACTACTAATTCTAAACGAACTTACCACAAAACCCCTACTACCACTAGCCACAACAATAGCCCTAGCCAGCCTGCCAAGCCTGTTCTTCTACGTCCGCATAGCCTACACAACAACACTCACTACCCCCCCCAACACAACAAACACCGAACATAAATGACGATTAAAAACCACACTAACCCCCATACACACACCAACCACCACGCTAGCACTACTACTACTGCCCCTAACCCCAACAATATGAACAACTACCTAGCGACTTAGG---------------------------------------------------------------------------------------------------------------------------------------------------------------------------------------------------------------------------------------------------------------------------------------------------------------------------------------------------------------------------------------------------------
>WAMR161459_NA_MH464698_unguiculata
---------------------------------------------------------------------------------------------------------------------------------------------------------CCCCACCACCCAGGATCAACAGAAGCAACCATAAAATACTTTCTAGTACAAACACTCGCAGCCGCCATGATCCTATTTGCAAGCACACTTAATGCATGACAAACAGGAGTATGAACCATCACAAACCCGACACCCACCACAACAGTCATCATCACCCTGGCCGTATTTATAAAACTAGGAGCAGCACCAGTACACCTCTGATACCCAGACGTACTACAAGGTGCAACACTAAACACAGCACTTTTAATCTCAACATGACAAAAACTAGCCCCAATCGCCCTCCTATACATAATACACGACAGCCTACCAACCAACCTACTACTCCTAACAGGCCTAACATCAGCCCTCATAGGGGGTTGAGCCGGACTAAACCAAACACAGACACGAAAAATTATAGCCCACTCATCAATCGCACACATAGGATGAATTATGGTCGCACTAACAACAAACCCACAACTAACCACCCTAACCCTACTCTTCTACATCATCATAACTACCGCAATATTTCACACACTAAATGCCTCTACAACAAAAACAATCTCAGACATAGGAACCACTTGATCCACATCCCCAACAACAATGACACTAGCCCTACTAACACTCACCTCTCTAGGGGGCCTACCCCCACTCACCGGATTCATGCCAAAACTACTAATTCTAAACGAACTTACCACAAAACCCCTACTACCACTAGCCACAACAATAGCCCTAGCCAGCCTGCCAAGCCTGTTCTTCTACGTCCGCATAGCCTACACAACAACACTCACTACCCCCCCCAACACAACAAACACCGAACATAAATGACGATTAAAAACCACACTAACCCCCATACACACACCAACCACCACGCTAGCACTACTACTACTGCCCCTAACCCCAACAATATGAACAACTACCTAGCGACCTAGG---------------------------------------------------------------------------------------------------------------------------------------------------------------------------------------------------------------------------------------------------------------------------------------------------------------------------------------------------------------------------------------------------------
>WAMR161460_NA_MH464699_unguiculata
-------------------------TTATCTGATCAATCTTAATTACAAGCCTTTCAACCAGCACCATCATCACTATATCCAGCCACCACTGATTACTAGCGTGACTTGGATTAGAACTAAACACCCTAAGCATACTACCAATCATCATAAAACCCCACCACCCACGATCAACAGAAGCAACCATAAAATACTTTCTAGTACAAACACTCGCAGCCGCCATGATCCTATTTGCAAGCACACTTAATGCATGACAAACAGGAGTATGAACCATCACAAACCCGACACCCACCACAACAGTCATCATCACCCTGGCCGTATTTATAAAACTAGGAGCAGCACCAGTACACCTCTGATACCCAGACGTACTACAAGGTGCAACACTAAACACAGCACTTTTAATCTCAACATGACAAAAACTAGCCCCAATCGCCCTCCTATACATAATACACGACAGCCTACCAACCAACCTACTACTCCTAACAGGCCTAACATCAGCCCTCATAGGGGGTTGAGCCGGACTAAACCAAACACAGACACGAAAAATTATAGCCCACTCATCAATCGCACACATAGGATGAATTATGGTCGCACTAACAACAAACCCACAACTAACCACCCTAACCCTACTCTTCTACATCATCATAACTACCGCAATATTTCACACACTAAATGCCTCTACAACAAAAACAATCTCAGACATAGGAACCACTTGATCCACATCCCCAACAACAATGACACTAGCCCTACTAACACTCACCTCTCTAGGGGGCCTACCCCCACTCACCGGATTCATGCCAAAACTACTAATTCTAAACGAACTTACCACAAAACCCCTACTACCACTAGCCACAACAATAGCCCTAGCCAGCCTGCCAAGCCTGTTCTTCTACGTCCGCATAGCCTACACAACAACACTCACTACCCCCCCCAACACAACAAACACCGAACATAAATGACGATTAAAAACCACACTAACCCCCATACACACACCAACCACCACGCTAGCACTACTACTACTGCCCCTAACCCCAACAATATGAACAACTACCTAGCGACTTAGGTTA-AATA-CAAACCAGGGACCTTCAAAGCCCCAAA----CAAGAGCACACTCTTAGTCACT-GAAGGCCTGTAAAACTCTAACATAC-----------------------------------------------------------------------------------------------------------------------------------------------------------------------------------------------------------------------------------------------------------------------------------------------------------------
>WAMR161461_NA_MH464700_unguiculata
-------------------------TTATCTGATCAATCTTAATTACAAGCCTTTCAACCAGCACCATCATCACTATATCCAGCCACCACTGATTACTAGCGTGACTTGGATTAGAACTAAACACCCTAAGCATACTACCAATCATCATAAAACCCCACCACCCACGATCAACAGAAGCAACCATAAAATACTTTCTAGTACAAACACTCGCAGCCGCCATGATCCTATTTGCAAGCACACTTAATGCATGACAAACAGGAGTATGAACCATCACAAACCCGACACCCACCACAACAGTCATCATCACCCTGGCCGTATTTATAAAACTAGGAGCAGCACCAGTACACCTCTGATACCCAGACGTACTACAAGGTGCAACACTAAACACAGCACTTTTAATCTCAACATGACAAAAACTAGCCCCAATCGCCCTCCTATACATAATACACGACAGCCTACCAACCAACCTACTACTCCTAACAGGCCTAACATCAGCCCTCATAGGGGGTTGAGCCGGACTAAACCAAACACAGACACGAAAAATTATAGCCCACTCATCAATCGCACACATAGGATGAATTATGGTCGCACTAACAACAAACCCACAACTAACCACCCTAACCCTACTCTTCTACATCATCATAACTACCGCAATATTTCACACACTAAATGCCTCTACAACAAAAACAATCTCAGACATAGGAACCACTTGATCCACATCCCCAACAACAATGACACTAGCCCTACTAACACTCACCTCTCTAGGGGGCCTACCCCCACTCACCGGATTCATGCCAAAACTACTAATTCTAAACGAACTTACCACAAAACCCCTACTACCACTAGCCACAACAATAGCCCTAGCCAGCCTGCCAAGCCTGTTCTTCTACGTCCGCATAGCCTACACAACAACACTCACTACCCCCCCCAACACAACAAACACCGAACATAAATGACGATTAAAAACCACACTAACCCCCATACACACACCAACCACCACGCTAGCACTACTACTACTGCCCCTAACCCCAACAATATGAACAACTACCTAGCGACTTAGGTTA-AATA-CAAACCAGGGACCTTCAAAGCCCCAAA----CAAGAGCACACTCTTAGTCACT-GAAGGCCTGTAAAACTCTAACATAC-----------------------------------------------------------------------------------------------------------------------------------------------------------------------------------------------------------------------------------------------------------------------------------------------------------------
>WAMR156584_NA_JX946960_unguiculata
CCCCTTCCTATACTAATAAGCCCAATTATCTGATCAATCTTAATTACAAGCCTTTCAACCAGCACCATCATCACTATATCCAGCCACCACTGATTACTAGCGTGACTTGGATTAGAACTAAACACCCTAAGCATACTACCAATCATCATAAAACCCCACCACCCACGATCAACAGAAGCAACCATAAAATACTTTCTAGTACAAACACTCGCAGCCTCCATGATCCTATTTGCAAGCACACTTAATGCATGACAAACAGGAGTGTGAACCATCACAAACCCGACACCCACCACAACAATCATCATCACCCTGGCCGTACTTATAAAACTAGGAGCAGCACCAGTACACCTCTGATACCCAGACGTACTACAAGGTACAACACTAAACACAGCACTTTTAATCTCAACATGACAAAAACTAGCCCCAATCGCCCTCCTATACATAATACACAACAACCTACCAACCAACCTACTACTCCTAACAGGCCTAACATCAGCCCTCATAGGGGGTTGAGCCGGACTAAACCAAACACAGACACGAAAAATTATAGCCCACTCGTCAATCGCACACATAGGATGAATTATGGTCGCACTAACAACAAACCCACAACTAACCACCCTAACCCTGCTCTTCTACATCATCATAACTACCGCAATATTTCACACACTAAATGCCTCTACAACAAAAACAATCTCAGACATAGGAACCACTTGATCCACATCCCCAACAACAATGACACTAGCCCTACTAACACTCACCTCTCTAGGGGGCTTACCCCCACTCACCGGATTCATGCCAAAACTACTAATTCTAAACGAACTTACCACAAAACCCCTACTACCACTAGCCACAACAATAGCCCTAGCCAGCCTGCCAAGCCTGTTCTTCTACGTCCGCATAGCCTACACAACAACACTCACTACCCCCCCCAACACAACAAACACCGAGCACAAATGACGATTAAAAACCACACTAACCCCCACACACACACCAACCACCACGCTAGCACTACTACTACTACCCCTAACCCCAACAATATGAACAACTACC---------------------------------------------------------------------------------------------------------------------------------------------------------------------------------------------------------------------------------------------------------------------------------------------------------------------------------------------------------------------------------------------------------------------
>WAMR110023_NA_MH464619_variegata
-------------------------TCATCTGATCAATCCTTATTTCAAGCCTATCTACCAGCACCGTTCTCACCATGACCAGCCACCACTGACTACTTGCCTGACTAGGACTAGAACTAAACACCCTAAGCATTCTACCAATTACCATAAAACTACACCACCCCCGAGCAACTGAAGCAACTATAAAATACTTTCTAGTACAAGCACTTGCTGCCTCCCTAATCCTATTCGCAGGTACACTAAATGCCTGACAAACAGGCCTATGAACTATCACAAACCCAGGGCCGACTACAACAGCCATTATTACCATGGCAGTCTTAATAAAACTCGGCGCAGCACCAACACACCTATGATATCCAGACGTACTACAAGGCACAACCCTAAACACAGCCCTATTAGTGTCCACCTGACAAAAATTAGCCCCTCTAGCACTACTATACATAATA---ACCAACCCCCCTACAGACCTCCTACTACTAACAGGCCTACTATCAGCACTATTAGGCGGATGGGCAGGACTCAACCAAACACAAACACGAAAAATTATAGCCCACTCATCAATTGCCCACATAGGATGAATACTAATCGCATTAACAACAAGCCCTCAACTAGCAACTCTAACCCTAATAACATACATAATCATAACAACCGCCATATTCTCCACACTAAATAACAACGCAACAAAAACAATCTCTGACTTAGGCACCACCTGATCCATGTCCCCAACAACAATAACACTGACCCTACTAACACTAACCTCACTAGGAGGGCTCCCACCACTGACAGGATTTATACCAAAACTATTAATCCTAAACGAACTCACCATAAAACCACTACTACCCATAGCCACAACCCTGGCCCTAGCCAGCCTGCCAAGCCTATTCTTTTACATCCGAATAGCCTACACAACAACACTCACCACCCCCCCCAACACAACCAACACAGAACACAAATGACGATTCAAAACAACCACAGCCCCAACCCCAACCCCAATAATAACCCTCGCACTACTACTAATACCAATAACACCAATTCTATACACAACAACCTAAGGGTTTAGGTTA-AACA-CAAACCAGGGGCCTTCAAAGCCCCAAA----TAAGTGCCCACACTTAACCCTT-GAAGACCTGTAAAACTTTAATTTAC-----------------------------------------------------------------------------------------------------------------------------------------------------------------------------------------------------------------------------------------------------------------------------------------------------------------
>WAMR111848_NA_MH464630_variegata
------------------------------------ATCCTTATTTCAAGCTTATCTACCAGCACCGTTATCACTATAACCAGCCACCACTGACTCCTTGCCTGATTAGGACTTGAACTAAACACCCTAAGCATTCTACCAATTACCATAAAACTACATCACCCCCGAGCAACTGAAGCAACTATAAAATACTTCCTAGTACAAGCACTTGCTGCCTCCCTAATCTTATTCGCAGGCACACTAAATGCCTGACAAACAGGCCTATGAACCATCACAAATCCAGGCCCCACCACAACAGCCATTATCACTATAGCAGTCCTAATAAAACTCGGTGCAGCACCAACACACCTATGATACCCAGACGTACTACAGGGCACAACCCTAAACACAGCCCTACTGGTATCAACCTGACAAAAAATAGCCCCTCTAGCACTACTATACATAATG---ACCAACCCACCCACAAATCTCCTACTACTAACAGGCCTACTATCAGCACTATTAGGCGGCTGAGCCGGACTTAACCAAACACAAACACGGAAAATCATAGCTCACTCATCAATCGCCCATATAGGATGAGTACTTATCGCACTAACAACAAGCCCCCAACTAACAACTTTAACCCTAATAACCTACATAATCATAACAACAGCCATGTTCTCCACACTAAACAACAGCGCAACAAAAACAATCTCTGACATAGGCATCGCTTGATCCATATCCCCCACAATTATAACACTAACCCTGTTGACACTTACCTCACTAGGAGGGCTCCCCCCACTAACAGGCTTTATACCAAAACTACTAATCCTAAACGAACTCACCATAAAACCACTGCTACCCCTAGCCACAACCATAGCCCTAGCCAGCCTGCCAAGCCTATTTTTTTATATTCGAATAGCCTACACAACGACACTTACCACCCCTCCCAGCACAACCAACACAGAACACAAATGACGCTTCAAACCCCTCTTAACCCCAGCCCCAACACCAATAATAACCCTAGCACTACTACTAATACCAATAACACCAATTCTATACACAACAACCTAGGGGCTTAGGT--------------------------------------------------------------------------------------------------------------------------------------------------------------------------------------------------------------------------------------------------------------------------------------------------------------------------------------------------------------------------------------------------------
>WAMR113685_NA_MH464635_variegata
-------------------------------------------------------------------------------CCAGCCACCACTGACTCCTTGCCTGATTAGGACTAGAAGGAAACACCCTAAGCATTCTACCTCTTACCATAAAACTACACCACCCCCGAGCAACTGAAGCAACCATAAAATACTTCCTAGTACAAGCACTTGCTGCCTCCCTAATCTTATTCGCAGGCACACTAAATGCCTGACAAACAGGCCTATGAACCATCACAAACCCAGGCCCCGCCACAACAGCCATTATCACTATAGCAGTACTAATAAAGCTCGGCGCAGCACCAACACACCTATGATACCCAGACGTACTACAAGGCACAACCCTAAACACAGCCCTACTGGTATCTACCTGACAAAAACTAGCCCCCTTAGCACTACTATACATAATA---ACCAACCCGCCCACAAAACTCCTACTATTAACGGGCCTACTATCAGCTCTATTAGGCGGCTGAGCCGGACTTAACCAGACACAAACACGGAAAATCATAGCTCACTCATCAATCGCTCATATGGGGTGAGTACTAGTCGCACTAACAATAAACCCCCAACTAACAACTCTAACCCTAATAACCTACATAATCATAACAGCAGCTATATTCTCCACACTAAACACCAGCACAACAAAAACAATCTCTGACATAGGCACCGCTTGATCCACATCCCCTACAATTATAACACTAACCCTATTAACACTGACCTCACTAGGAGGACTCCCCCCACTAACAGGCTTCATACCAAAACTACTAATCCTAAACGAACTAACCATAAAACCACTACTACCCCTAGCCACAACTCTAGCCCTAGCCAGCCTGCCAAGCCTATTTTTTTACATTCGGATGGCCTACACAACAACACTTACCACACCCCCCAACACAACCAACACAGAGCATAAATGACGCTTCAAGCCCCCCTTAGCCCCTACCCCAACACCAATAATAACCCTCGCACTACTACTAATACCAATAACACCAATTCTATACACAACAACCTAGGGGCTTAGGT--------------------------------------------------------------------------------------------------------------------------------------------------------------------------------------------------------------------------------------------------------------------------------------------------------------------------------------------------------------------------------------------------------
>WAMR114499_NA_MH464636_variegata
---------------------------------------------------------------------------ATAACCAGCCACCACTGACTCCTTGCCTGATTGGGACTAGAACTAAACACCCTAAGCATTTTACCAATTACCATAAAACTACACCACCCCCGAGCAACTGAAGCAACCATAAAATACTTCCTAGTACAAGCACTTGCTGCCTCCCTAATCTTATTCGCAGGCACACTAAATGCCTGACAAACAGGCCTATGAACCATCACAAACCCAGGCCCCACCACAACAGCCATTATCACTATAGCAGTACTAATAAAACTCGGCGCAGCACCAACACACCTATGATACCCAGACGTACTACAAGGCACAACCCTAAACACAGCCCTACTGGTATCTACCTGACAAAAACTAGCCCCCTTAGCACTACTATACATAATA---ACCAACCCGCCCACAAAACTCCTACTATTAACGGGCCTACTATCAGCTCTATTAGGCGGCTGAGCCGGACTTAACCAGACACAAACACGGAAAATCATAGCTCACTCATCAATCGCTCATATGGGGTGAATACTAGTCGCACTAACAATAAACCCCCAACTAACAACTCTAACCCTAATAACCTACATAATCATAACAGCAGCTATATTCTCCACACTCAACACCAGCACAACAAAAACAATCTCTGACATAGGCACCGCTTGATCCACATCCCCTACAATTATAACACTAACCCTATTAACACTGACCTCACTAGGAGGACTGCCCCCACTAACAGGCTTCATACCAAAACTACTAATCCTAAACGAACTAACCATAAAACCACTACTACCCCTAGCCACAACTCTAGCCCTAGCCAGCCTGCCAAGCCTATTTTTTTACATTCGAATGGCCTACACAACAACACTTACCACACCCCCCAACACAACCAACACAGAGCATAAATGACGCTTCAAGCCCCCCTTAGCCCCTACCCCAACACCAATAATAACCCTCGCACTACTACTAATACCAATAACACCAATTCTATACACAACAACCTAGGGGCTTAGGT--------------------------------------------------------------------------------------------------------------------------------------------------------------------------------------------------------------------------------------------------------------------------------------------------------------------------------------------------------------------------------------------------------
>WAMR120623_NA_MH464645_variegata
-------------------------TCATCTGATCAATCCTTATTTCAAGCCTATCTACCAGCACCGTTCTCACCATGACCAGCCACCACTGACTGCTTGCCTGACTAGGACTAGAACTAAACACCCTAAGCATTCTACCAATTACCATAAAACTACACCACCCCCGAGCAACTGAAGCAACTATAAAATACTTTCTAGTACAAGCACTTGCTGCCTCCCTAATCCTATTCGCAGGTACACTAAATGCCTGACAAACAGGCCTATGGACCATCACAAACCCCGGACCGACTACAACAGCCATTATTACCATGGCAGTCTTAATAAAACTCGGCGCAGCACCAACACACCTATGATACCCAGACGTACTACAAGGCACAACCCTAAACACAGCCCTATTAGTGTCCACCTGACAAAAATTAGCCCCTCTAGCACTACTATACATAATA---ATCAACCCCCCCACAGACCTCCTACTACTAACAGGCCTACTATCAGCACTATTAGGCGGATGAGCAGGACTCAACCAAACACAAACACGAAAAATTATAGCCCACTCATCAATTGCCCACATAGGATGAATACTAATCGCATTAACAACAAGCCCCCAACTAGCAACTCTAACCCTAATAATATACATAATCATAACAACCGCCATATTCTCCGCACTAAATAACAACGCAACAAAAACAATCTCTGACTTAGGCACCACCTGATCCATGTCCCCAACAACAATAACACTGACCCTACTAACACTAACCTCACTAGGAGGACTCCCACCACTAACAGGATTTATACCAAAACTATTAATCCTAAACGAACTCACCATAAAACCACTACTACCCATAGCCACAATCCTAGCCCTAGCCAGCCTGCCAAGCCTATTCTTCTACATCCGAATAGCCTACACAACAACACTCACCACCCCCCCCAACACAACCAACACAGAACACAAATGACGATTCAAAACAACCACAACCCCAACCCCAACCCCAATAATAACCCTCGCACTACTACTAATACCAATAACACCAATTCTATACATAACAACCTAAGGGTTTAGGTTA-AACACCAAACCAGGGGCCTTCAAAGCCCCAAA----TAAGCGCCCACACTTAACCCTT-GAAGGCCTGTAAAACTTTAATTTAC-----------------------------------------------------------------------------------------------------------------------------------------------------------------------------------------------------------------------------------------------------------------------------------------------------------------
>WAMR137971_NA_MH464659_variegata
-------------------------TCATCTGATCAATCCTTATTTCAAGCCTATCTACCAGCACCGTTCTCACCATGACCAGCCACCACTGACTACTTGCCTGACTAGGACTAGAACTAAACACCCTAAGCATTCTACCAATTACCATAAAACTACACCACCCCCGAGCAACTGAAGCAACTATAAAATACTTTCTAGTACAAGCACTTGCTGCCTCCCTAATCCTATTCGCAGGTACACTAAATGCCTGACAAACAGGCCTATGGGCCATCACAAACCCCGGACCGACTACAACAGCCATTATTACCATGGCAGTCTTAATAAAACTCGGCGCAGCACCAACACACCTATGATATCCAGACGTACTACAAGGCACAACCCTAAACACAGCCCTATTAGTGTCCACCTGACAAAAACTAGCCCCTCTAGCACTACTATACATAATA---ACCAACCCCCCCACAGACCTCCTACTACTAACAGGCCTACTATCAGCACTATTAGGCGGATGAGCAGGACTCAACCAAACACAAACACGAAAAATTATAGCCCACTCATCAATTGCCCACATAGGATGAATACTAATCGCATTAACAACAAGCCCCCAACTAGCAACTCTAACCCTAATAACATACATAATCATAACAACCGCCATATTCTCCGCACTAAATAACAACGCAACAAAAACAATCTCCGACTTAGGCACCACCTGATCCATGTCCCCAACAACAATAACACTGACCCTACTAACACTAACCTCACTAGGAGGACTCCCACCACTAACAGGATTTATACCAAAACTATTAATCCTAAACGAACTCACCATAAAACCACTACTACCCATAGCCACAACCCTAGCCCTAGCCAGCCTGCCAAGCCTATTCTTTTACATCCGAATAGCCTACACAACAACACTCACCACCCCCCCCAACACAACCAACACAGAACACAAATGACGATTCAAAACAACCACAGCCCCAACCCCAACCCCAATAATAACCCTCGCACTACTATTAATACCAATAACACCAATTCTATACACAACAACCTAAGGGTTTAGGTTA-AACA-CAAACCAGGGGCCTTCAAAGCCCCAAA----TAAGCGCCCACACTTAACCCTT-GAAGGCCTGTAAAACTTTAATTTAC-----------------------------------------------------------------------------------------------------------------------------------------------------------------------------------------------------------------------------------------------------------------------------------------------------------------
>WAMR141460_NA_MH464662_variegata
------------------------------------------------------------------------------------------------------------------------------------------------ACCATAAAACTACACCACCCCCGAGCAACTGAAGCAACCATAAAATACTTCCTAGTACAAGCACTTGCTGCCTCCTTAATCTTATTCGCAGGCACACTAAATGCCTGACAAACAGGCCTATGAACCATCACAAACCCAGGCCCCACCACAACAGCCATTATCACTATAGCAGTCCTAATAAAACTCGGCGCAGCACCAACACACCTATGATACCCCGACGTACTACAAGGCACAACCCTAAATACAGCCCTACTGGTATCTACCTGACAAAAACTAGCCCCCCTAGCACTACTATACATAATA---ACCAACCCACCCACAAAACTCCTACTATTAACGGGCCTACTATCAGCCCTATTAGGCGGCTGAGCCGGACTTAACCAGACACAAACACGGAAAATCATAGCTCACTCATCAATCGCCCATATGGGGTGAATACTAATCGCACTAACAATAAGCCCCCAACTAACAACTCTAACCCTAATAACCTACATAATCATAACAACAGCTATATTCTCCACACTAAACACCAGCGCAACAAAAACAATCTCTGACATAGGCACCGCTTGATCCACATCCCCTACAATTATAACACTAACCCTATTAACACTGACCTCACTAGGAGGGCTCCCCCCACTAACAGGCTTCATACCAAAACTACTAATCCTAAACGAACTCACTATAAAACCACTACTACCCCTAGCCACAACTCTAGCCCTAGCCAGCCTGCCAAGCCTATTTTTTTACATTCGAATGGCCTACACAACAACACTTACCACACCCCCCAATACAACCAACACAGAACATAAATGACGCTTCAAGCCCCCCCTAGCCCCAACCCCAACACCAATAATAACCCTCGCACTACTACTAATACCAATAACACCAATTCTATACACAACAACCTAGGGGCTTA-----------------------------------------------------------------------------------------------------------------------------------------------------------------------------------------------------------------------------------------------------------------------------------------------------------------------------------------------------------------------------------------------------------
>WAMR144114_NA_MH464663_variegata
---------------------------------------------------------ACCAGCACCGTTATCACTATAACCAGCCACCACTGACTCCTTGCCTGATTAGGACTTGAACTAAACACCCTAAGCATTCTACCAATTACCATAAAACTACATCACCCCCGAGCAACTGAAGCAACTATAAAATACTTCCTAGTACAAGCACTTGCTGCCTCCCTAATCTTATTCGCAGGCACACTAAATGCCTGACAAACAGGCCTATGAACCATCACAAATCCAGGCCCCACCACAACAGCCATTATCACCATAGCAGTCCTAATAAAACTCGGTGCAGCACCAACACACCTATGATACCCAGACGTACTACAGGGCACAACCCTAAACACAGCCCTACTGGTATCAACCTGACAAAAAATAGCCCCTCTAGCACTACTATACATAATG---ACCAACCCGCCCACAAATCTCCTACTACTAACAGGCCTACTATCAGCACTATTAGGCGGCTGAGCCGGACTTAACCAAACACAAACACGGAAAATCATAGCTCACTCATCAATCGCCCATATAGGATGAATACTTATCGCACTAACAACAAGCCCCCAACTAACAACTTTAACCCTAATAACCTACATAATCATAACAACAGCCATCTTCTCCACACTAAACAACAGCGCAACAAAAACAATCTCTGACATAGGCATCGCTTGATCCATATCCCCCACAATTATAACACTAACCCTGTTGACACTTACCTCACTAGGAGGGGTCCCCCCACTAACAGGCTTTATACCAAAACTACTAATCCTGAACGAACTCACCATAAAACCACTGCTACCCCTAGCCACAACCATAGCCCTAGCCAGCCTGCCAAGCCTATTTTTTTATATTCGAATAGCCTACACAACGACACTTACCACCCCTCCCAACACAACCAACAC-------------------------------------------------------------------------------------------------------------------------------------------------------------------------------------------------------------------------------------------------------------------------------------------------------------------------------------------------------------------------------------------------------------------------------------------------------------------------------------------------------------------------------
>WAMR144758_NA_MH464665_variegata
-------------------------TCATCTGATCAATTCTCATTTCAAGTCTATCTACCAGCACCATTATCACTATAACCAGCCACCACTGACTCCTTGCCTGATTGGGACTAGAACTAAACACCCTAAGCATTCTACCAATTACCATAAAACTACACCACCCCCGAGCAACTGAAGCTACCATAAAATACTTCCTAGTACAAGCACTTGCTGCCGCCATAATCTTATTCGCAGGCACACTAAATGCCTGACAAACAGGCCTATGAACCATCACAAACCCAGGCCCCACCACAGCAGCCATTGTCACTATAGCAGTCCTAATAAAACTCGGCGCAGCACCAACACACCTATGATACCCGGACGTACTACAGGGCACAACCCTAAACACAGCCCTACTAGTATCTACCTGACAAAAACTAGCCCCTCTAGCACTACTATACATAATA---ACCAACCCCCCCACAAACCTCCTACTATTAACGGGCCTACTATCCGCTCTACTAGGAGGCTGAGCCGGACTAAACCAAACACAAACACGGAAGATCATAGCCCACTCATCAATCGCCCACATAGGATGAATACTAATCGCACTAACAATAAACCCCCAACTAACAACTCTAACCCTGATAACCTACATAATTATAACAACAGCTATATTCTCCACACTAAACGCCAGCGCAACAAAAACAATCTCCGACATAGGCACCGCTTGATCCATATCCCCTACAACAATAACACTAGCCCTATTAACACTAACCTCACTAGGAGGGCTCCCCCCACTAACAGGCTTTATACCAAAACTGCTAATCCTAAACGAACTCACCATAAAACCACTGCTACCACTAGCCACAACCTTAGCCCTAGCCAGCCTGCCCAGCCTATTTTTTTACATTCGAATAGCCTACACAACAACACTTACCACCCCCCCTAACACAACCAACACAGAACACAAATGACGCTTCAAACCCCCCCTAGCCCCAACCCCAACGCCAATAATAACCCTCGCACTACTACTAATACCAATAACACCAATTCTATACACAACAACCTAGGGGCTTAGGTTAAAACA---AACCAGGGGCCTTCAAAGCCCCAAA----TAAGTACCCACACTTAGTCCCT-GAAGGTCTGTAAAACTTTAATCTAC-----------------------------------------------------------------------------------------------------------------------------------------------------------------------------------------------------------------------------------------------------------------------------------------------------------------
>WAMR152678_NA_MH464670_variegata
-------------------------TCATCTGATCAGCCCTCATTTCAAGTCTATCTACCAGCACCATTATCACTATAACCAGCCACCACTGACTCCTTGCCTGATTGGGACTAGAACTAAACACCCTAAGCATTCTACCAATTACCATAAAACTACACCACCCCCGAGCAACTGAAGCAACCATAAAATACTTCCTAGTACAAGCACTTGCTGCCTCCCTAATCTTATTCGCAGGCACACTAAATGCCTGACAAACAGGCCTATGAACCATCACAAACCCAGGCCCCACCACAACAGCCATTATCACTATAGCAGTACTAATAAAACTCGGCGCAGCACCAACACACCTATGATACCCAGACGTACTACAAGGCACAACCCTAAACACAGCCCTACTGGTATCTACCTGACAAAAACTGGCCCCCTTAGCACTACTATACATAATA---ACCAACCCACCCACAAAACTCCTACTATTAACGGGCCTACTATCAGCTCTATTAGGCGGCTGAGCCGGACTTAACCAGACACAAACACGGAAAATCATAGCTCACTCATCAATCGCTCATATGGGGTGAATACTAGTCGCACTAACAATAAGCCCCCAACTAACAACTCTAACCCTAATAACCTACATAATCATAACAGCAGCTATATTCTCCACACTAAACACCAGCACAACAAAAACAATCTCTGATATAGGCACCGCTTGATCCACATCCCCTACAATTATAACACTAACCCTATTAACACTGACCTCACTAGGAGGACTCCCCCCACTAACAGGCTTCATACCAAAACTACTAATCCTAAACGAACTAACCATAAAACCACTACTACCCCTAGCCACAACTCTAGCCCTAGCCAGCCTGCCAAGCCTATTTTTTTACATTCGAATGGCCTACACAACAACACTTACCACACCCCCCAACACAACCAACACAGAACATAAATGACGCTTCAAGCCCCCCTTAGCCCCTACCCCAACACCAATAATAACCCTCGCACTACTACTAATACCAATAACACCAATTCTATACACAACAACCTAGGGGCTTAGGTTAAAACA---AACCAGGGGCCTTCAAAGCCCCAAA----TAAGAGCCCACACTTAGCCCCT-GAAGGCCTGTAAAACTTTAATTTAC-----------------------------------------------------------------------------------------------------------------------------------------------------------------------------------------------------------------------------------------------------------------------------------------------------------------
>WAMR152913_NA_MH464671_variegata
------------------------------------ATCCTCATTTCAAGTCTATCTACCAGCACCATTATCACTATAACCAGCCACCACTGACTCCTTGCCTGATTGGGACTAGAACTAAACACCCTAAGCATTCTACCAATTACCATAAAACTACACCACCCCCGAGCAACTGAAGCTACCATAAAATACTTCCTAGTACAAGCACTTGCTGCCGCCATAATCTTATTCGCAGGCACACTAAATGCCTGACAAACAGGCCTATGAACCATCACAAACCCAGGCCCCACCACAGCAGCCATTGTCACTATAGCAGTCCTAATAAAACTCGGCGCAGCACCAACACACCTATGATACCCGGACGTACTACAGGGCACAACCCTAAACACAGCCCTACTAGTATCTACCTGACAAAAACTAGCCCCTCTAGCACTACTATACATAATA---ACCAACCCCCCCACAAACCTCCTACTATTAACGGGCCTACTATCCGCTCTACTAGGAGGCTGAGCCGGACTAAACCAAACACAAACACGGAAGATCATAGCCCACTCATCAATCGCCCACATAGGATGAATACTAATCGCACTAACAATAAACCCCCAACTAACAACTCTAACCCTGATAACCTACATAATTATAACAACAGCTATATTCTCCACACTAAACGCCAGCACAACAAAAACAATCTCCGACATAGGCACCGCTTGATCCATATCCCCTACAACAATAACACTAGCCCTATTAACACTAACCTCACTAGGAGGGCTCCCCCCACTAACAGGCTTCATACCAAAACTGCTAATCCTAAACGAACTCACCATAAAACCACTGCTACCACTAGCCACAACCCTAGCCCTAGCCAGCCTGCCCAGCCTATTTTTTTACATTCGAATAGCCTACACAACAACACTTACCACCCCCCCCAACACAACCAACACAGAACACAAATGACGCTTCAAGCCCCCCCTAGCCCCAACCCCAACGCCAATAATAACCCTCGCACTACTACTAATACCAATAACACCAATTCTA---------------------------------------------------------------------------------------------------------------------------------------------------------------------------------------------------------------------------------------------------------------------------------------------------------------------------------------------------------------------------------------------------------------------------------
>WAMR157898_NA_MH464682_variegata
-------------------------TCATTTGATCAATCCTTATTTCAAGCTTATCTACCAGCACCGTTATCACTATAACCAGCCACCACTGACTTCTTGCCTGATTAGGACTTGAACTAAACACCCTAAGCATTCTACCAATTACCATAAAACTACATCACCCCCGAGCAACTGAAGCAACTATAAAATACTTCCTAGTACAAGCACTTGCTGCCTCCCTAATCTTATTCGCAGGCACACTAAATGCCTGACAAACAGGCCTATGAACCATCACAAACCCAAGCCCCACCACAACAGCCATTATCACTATAGCAGTCCTAACAAAACTCGGTGCAGCACCAACACACCTATGATACCCAGACGTACTACAGGGCACAACCCTAAACACAGCCCTACTGGTATCAACCTGACAAAAAATGGCCCCTCTAGCACTACTATACATAATA---ACCAACCCGCCCACAAATCTCCTACTATTAACAGGCCTATTATCAGCACTATTAGGCGGCTGAGCCGGACTTAACCAAACACAAACACGGAAAATCATAGCTCACTCATCAATCGCCCACATAGGATGAGTACTTATCGCACTAACAACAAGCCCCCAACTAACAACTTTAACCCTAATAACCTACATAATCATAACAACAGCCATGTTCTCCACACTAAACAACAGCGCAACAAAAACAATCTCTGACATAGGCATCGCTTGATCCATATCCCCTACAATTATAACACTAACCCTGTTGACACTTACCTCACTAGGAGGGCTCCCCCCACTAACAGGCTTTATACCAAAACTACTAATCCTGAACGAACTCACCATAAAACCACTGCTACCCCTAGCCACAACTATAGCCCTAGCCAGCCTGCCAAGCCTATTTTTTTACATTCGAATAGCCTACACAACAACACTTACCACCCCGCCCAACACAACCAACACAGAACACAAATGACGCTTCAAACCCCTCTTAACCCCAACCCCAACACCAATAATAACCCTAGCACTACTACTAACACCAATAACACCAATTCTATACACAACAACCTAGGGGCTTAGGTTA-AACA---AACCAGGAGCCTTCAAAGCTCCAAA----TAAGTATTCACACTTAGCCCCT-GAAGGTCTGTAAAACTTTAATATAC-----------------------------------------------------------------------------------------------------------------------------------------------------------------------------------------------------------------------------------------------------------------------------------------------------------------
>WAMR158383_NA_MH464687_variegata
------------------------------------------------------TCTACCAGCACCGTTCTCACCATGACCAGCCACCACTGACTACTTGCCTGACTAGGACTAGAACTAAACACCCTAAGCATTCTACCAATTACCATAAAACTACACCACCCCCGAGCAACTGAAGCAACTATAAAATACTTTCTAGTACAAGCACTTGCTGCCTCCCTAATCCTATTCGCAGGTACACTAAATGCCTGACAAACAGGCCTATGGACCATCACAAACCCCGGACCAACTACAACAGCCATTATTACCATGGCAGTCTTAATAAAACTCGGCGCAGCACCAACACACCTATGATATCCAGACGTACTACAAGGCACAACCCTAAACACAGCCCTATTAGTGTCCACCTGACAAAAACTAGCCCCTCTAGCACTACTATACATAATA---ACCAACCCCCCCACAGACCTCCTACTACTAACAGGCCTACTATCAGCACTATTAGGCGGATGAGCAGGACTCAACCAAACACAAACACGAAAAATTATAGCCCACTCATCAATTGCCCACATAGGATGAATACTAATCGCATTAACAACAAGCCCCCAACTAGCAACTCTAACCCTAATAACATACATAATCATAACAACCGCCATATTCTCCGCACTAAATAACAACGCAACAAAAACAATCTCCGACTTAGGCACCACCTGATCCATGTCCCCAACAACAATAACACTAACCCTACTAACACTAACCTCACTAGGAGGACTCCCACCACTAACAGGATTTATACCAAAACTATTAATCCTAAACGAACTCACCATAAAACCACTACTACCCATAGCCACAACCCTAGCCCTAGCCAGCCTGCCAAGCCTA---------------------------------------------------------------------------------------------------------------------------------------------------------------------------------------------------------------------------------------------------------------------------------------------------------------------------------------------------------------------------------------------------------------------------------------------------------------------------------------------------------------------------------------------------------------------------------------------
>WAMR161011_NA_MH464690_variegata
-------------------------TCATCTGATCAATCCTTATTTCAAGCCTATCTACCAGCACCGTTCTCACCATGACCAGCCACCACTGACTACTTGCCTGACTAGGACTAGAACTAAACACCCTAAGCATTCTACCAATTACCATAAAACTACACCACCCCCGAGCAACTGAAGCAACTATAAAATACTTTCTAGTACAAGCACTTGCTGCCTCCCTAATCCTATTCGCAGGTACACTAAATGCCTGACAAACAGGCCTATGGACTATCACAAACCCAGGACCAACTACAACAGCCATTATTACCATGGCAGTCTTAATAAAGCTCGGCGCAGCACCAACACACCTATGATATCCAGACGTACTACAAGGCACAACCCTAAACACAGCCCTATTAGTGTCCACCTGACAAAAATTAGCCCCTCTAGCACTACTATACATAATA---ACCAACCCCCCTACAGACCTCCTACTACTAACAGGCCTACTATCAGCACTATTAGGCGGATGAGCAGGACTCAACCAAACACAAACACGAAAAATTATAGCCCACTCATCAATTGCCCACATAGGATGAATACTAATCGCATTAACAACAAGCCCCCAACTAGCAACTCTAACCCTAATAACATACATAATCATAACAACCGCCATATTCTCCACACTAAATAACAACGCAACAAAAACAATCTCTGACTTAGGCACCACCTGATCCATGTCCCCAACAACAATAACACTGACCCTACTAACACTAACCTCACTAGGAGGACTCCCACCACTGACAGGATTTATACCAAAACTATTAATCCTAAACGAACTCACCATAAAACCACTACTACCCATAGCCACAACCCTGGCCCTAGCCAGCCTGCCAAGCCTATTCTTTTACATCCGAATAGCCTACACAACAACACTCACCACCCCCCCCAACACAACCAACACAGAACACAAATGACGATTCAAAACAACCACAGCCCCAACCCCAACCCCAATAATAACCCTCGCACTACTACTAATACCAATAACACCAATTCTATACACAACAACCTAAGGGTTTAGGTTA-AACA-CAAACCAGGGGCCTTCAAAGCCCCAAA----TAAGTGCCCACACTTAACCCTT-GAAGACCTGTAAAACTTTAATTTAC-----------------------------------------------------------------------------------------------------------------------------------------------------------------------------------------------------------------------------------------------------------------------------------------------------------------
>WAMR161066_NA_MH464691_variegata
-------------------------TCATCTGATCAATCCTTATTTCAAGCCTATCTACCAGCACCGTTCTCACCATGACCAGCCACCACTGACTACTTGCCTGACTAGGACTAGAACTAAACACCCTAAGCATTCTACCAATTACCATAAAACTACACCACCCCCGAGCAACTGAAGCAACTATAAAATACTTTCTAGTACAAGCACTTGCTGCCTCCCTAATCCTATTCGCAGGTACACTAAATGCCTGACAAACAGGCCTATGGACTATCACAAATCCAGGACCGACTACAACAGCCATTATTACCATGGCAGTCTTAATAAAGCTCGGCGCAGCACCAACACACCTATGATATCCAGACGTACTACAAGGCACAACCCTAAACACAGCCCTATTAGTGTCCACCTGACAAAAATTAGCCCCTCTAGCACTACTATACATAATA---ACCAACCCCCCTACAGACCTCCTACTACTAACAGGCCTACTATCAGCACTATTAGGCGGATGAGCAGGACTCAACCAAACACAAACACGAAAAATTATAGCCCACTCATCAATTGCCCACATAGGATGAATACTAATCGCATTAACAACAAGCCCCCAACTAGCAACTCTAACCTTAATAACATACATAATCATAACAACCGCCATATTCTCCACACTAAATAACAACGCAACAAAAACAATCTCTGACTTAGGCACCACCTGATCCATGTCCCCAACAACAATAACACTGACCCTACTAACACTAACCTCACTAGGAGGACTCCCACCACTGACAGGATTTATACCAAAACTATTAATCCTAAACGAACTCACCATAAAACCACTACTACCCATAGCCACAACCCTGGCCCTAGCCAGCCTGCCAAGCCTATTCTTTTACATCCGAATAGCCTACACAACAACACTCACCACCCCCCCCAACACAACCAACACAGAACACAAATGACGATTCAAAACAACCACAGCCCCAACCCCAACCCCAATAATAACCCTCGCACTACTACTAATACCAATAACACCAATTCTATACACAACAACCTAAGGGTTTAGGTTA-AACA-CAAACCAGGGGCCTTCAAAGCCCCAAA----TAAGTGCCCACACTTAACCCTT-GAAGACCTGTAAAACTTTAATTTAC-----------------------------------------------------------------------------------------------------------------------------------------------------------------------------------------------------------------------------------------------------------------------------------------------------------------
>WAMR162450_NA_MH464704_variegata
---------------------------------------------------------------ACCATTATCACTATAACCAGCCACCACTGACTCCTTGCCTGATTGGGACTAGAACTAAACACCCTAAGCATTTTACCAATTACCATAAAACTACACCACCCCCGAGCAACTGAAGCAACCATAAAATACTTCCTAGTACAAGCACTTGCTGCCTCCCTAATCTTATTCGCAGGCACACTAAATGCCTGACAAACAGGCCTATGAACCATCACAAACCCAGGCCCCACCACAACAGCCATTATCACTATAGCAGTACTAATAAAACTCGGCGCAGCACCAACACACCTATGATACCCAGACGTACTACAAGGCACAACCCTAAACACAGCCCTACTGGTATCTACCTGACAAAAACTAGCCCCCTTAGCACTACTATACATAATA---ACCAACCCGCCCACAAAACTCCTACTATTAACGGGCCTACTATCAGCTCTATTAGGCGGCTGAGCCGGACTTAACCAGACACAAACACGGAAAATCATAGCTCACTCATCAATCGCTCATATGGGGTGAATACTAGTCGCACTAACAATAAACCCCCAACTAACAACTCTAACCCTAATAACCTACATAATCATAACAGCAGCTATATTCTCCACACTCAACACCAGCACAACAAAAACAATCTCTGACATAGGCACCGCTTGATCCACATCCCCTACAATTATAACACTAACCCTATTAACACTGACCTCACTAGGAGGACTGCCCCCACTAACAGGCTTCATACCAAAACTACTAATCCTAAACGAACTAACCATAAAACCACTACTACCCCTAGCCACAACTCTAGCCCTAGCCAGCCTGCCAAGCCTATTTTTTTACATTCGGATGGACTACACAACAACACTTACCACACCCCCCAACACAACCAACACAGAGCATAAATGACGCTTCAAGCCCCCCTTAGCCCCTACCCCAA-----------------------------------------------------------------------------------------------------------------------------------------------------------------------------------------------------------------------------------------------------------------------------------------------------------------------------------------------------------------------------------------------------------------------------------------------------------------------------------
>WAMR165151_NA_MH464719_variegata
-------------------------TCATCTGATCAATCCTTATTTCAAGCCTATCTACCAGCACCGTTCTCACCATGACCAGCCACCACTGACTACTTGCCTGACTAGGACTAGAACTAAACACCCTAAGCATTCTACCAATTACCATAAAACTACACCACCCCCGAGCAACTGAAGCAACTATAAAATACTTTCTAGTACAAGCACTTGCTGCCTCCCTAATCCTATTCGCAGGTACACTAAATGCCTGACAAACAGGCCTATGGACTATCACAAATCCAGGACCGACTACAACAGCCATTATTACCATGGCAGTCTTAATAAAGCTCGGCGCAGCACCAACACACCTATGATATCCAGACGTACTACAAGGCACAACCCTAAACACAGCCCTATTAGTGTCCACCTGACAAAAATTAGCCCCTCTAGCACTACTATACATAATA---ACCAACCCCCCTACAGACCTCCTACTACTAACAGGCCTACTATCAGCACTATTAGGCGGATGAGCAGGACTCAACCAAACACAAACACGAAAAATTATAGCCCACTCATCAATTGCCCACATAGGATGAATACTAATCGCATTAACAACAAGCCCCCAACTAGCAACTCTAACCCTAATAACATACATAATCATAACAACCGCCATATTCTCCACACTAAATAACAACGCAACAAAAACAATCTCTGACTTAGGCACCACCTGATCCATGTCCCCAACAACAATAACACTGACCCTACTAACACTAACCTCACTAGGAGGACTCCCACCACTGACAGGATTTATACCAAAACTATTAATCCTAAACGAACTCACCATAAAACCACTACTACCCATAGCCACAACCCTGGCCCTAGCCAGCCTGCCAAGCCTATTCTTTTACATCCGAATAGCCTACACAACAACACTCACCACCCCCCCCAACACAACCAACACAGAACACAAATGACGATTCAAAACAACCACAGCCCCAACCCCAACCCCAATAATAACCCTCGCACTACTACTAATACCAATAACACCAATTCTATACACAACAACCTAAGGGTTTAGGTTA-AACA-CAAACCAGGGGCCTTCAAAGCCCCAAA----TAAGTGCCCACACTTAACCCTT-GAAGACCTGTAAAACTTTAATTTAC-----------------------------------------------------------------------------------------------------------------------------------------------------------------------------------------------------------------------------------------------------------------------------------------------------------------
>WAMR165219_NA_MH464720_variegata
-------------------------TCATCTGATCAATCCTTATTTCAAGCCTATCTACCAGCACCATTCTCACCATAACCAGCCACCACTGACTACTTGCCTGACTAGGACTAGAACTAAACACCCTAAGCATTCTGCCAATTACCATAAAACTACACCACCCCCGAGCAACTGAAGCAACTATAAAATACTTTCTAGTACAAGCACTTGCTGCCTCCCTAATCCTATTCGCAGGTACACTAAATGCCTGACAAACAGGCCTATGGACTATCACAAACCCCGGACCGACTACAACAGCCATTATTACCATAGCAGTCTTAATAAAACTCGGCGCAGCACCAACACACCTATGATATCCAGACGTACTACAAGGCACAACCCTAAACACAGCCCTATTAGTGTCCACCTGACAAAAATTAGCCCCTCTAGCACTACTATACATAATA---ACCAACCCCCCTACAGACCTCCTACTACTAACAGGCCTACTATCAGCACTATTAGGCGGATGAGCAGGACTCAACCAAACACAAACACGAAAAATTATAGCCCACTCATCAATTGCCCACATAGGATGAATACTAATCGCATTAACAACAAGCCCCCAACTAGCAACTCTAACCCTAATAACATACATAATCATAACAACCGCCATATTCTCCACACTAAATAACAATGCAACAAAAACAATCTCTGACTTAGGCACCACCTGATCCATGTCCCCAACAACAATAACACTGACCCTACTAACACTAACCTCACTAGGAGGGCTCCCACCACTGACAGGATTTATACCAAAACTATTAATCCTAAACGAACTCACCATAAAACCACTACTACCCATAGCCACAACCCTGGCCCTAGCCAGCCTGCCAAGCCTATTCTTTTACATCCGAATAGCCTACACAACAACACTCACCACCCCCCCCAACACAACCAACACAGAACACAAATGACGATTCAAAACAACCACAACCCCAACCCCAACCCCAATAATAACCCTCGCACTACTAYTAATACCAATAACACCAATTCTATACACAACAACCTAAGGGTTTAGGTTA-AACA-CAAACCAGGGGCCTTCAAAGCCCCAAA----TAAGTGCCCACACTTAACCCTT-GAAGACCTGTAAAACTTTAATTTAC-----------------------------------------------------------------------------------------------------------------------------------------------------------------------------------------------------------------------------------------------------------------------------------------------------------------
>WAMR165755_NA_MH464722_variegata
-------------------------TCATCTGATCAATCCTTATTTCAAGCCTATCTACCAGCACCGTTCTCACCATGACCAGCCACCACTGACTACTTGCCTGACTAGGACTAGAACTAAACACCCTAAGCATTCTACCAATTACCATAAAACTACACCACCCCCGAGCAACTGAAGCAACTATAAAATACTTTCTAGTACAAGCACTTGCTGCCTCCCTAATCCTATTCGCAGGTACACTAAATGCCTGACAAACAGGCCTATGGACTATCACAAATCCAGGACCAACTACAACAGCCATTATTACCATGGCAGTCTTAATAAAGCTCGGCGCAGCACCAACACACCTATGATATCCAGACGTACTACAAGGCACAACCCTAAACACAGCCCTATTAGTGTCCACCTGACAAAAATTAGCCCCTCTAGCACTACTATACATAATA---ACCAACCCCCCTACAGACCTCCTACTACTAACAGGCCTACTATCAGCACTATTAGGCGGATGAGCAGGACTCAACCAAACACAAACACGAAAAATTATAGCCCACTCATCAATTGCCCACATAGGATGAATACTAATCGCATTAACAACAAGCCCCCAACTAGCAACTCTAACCCTAATAACATACATAATCATAACAACCGCCATATTCTCCACACTAAATAACAACGCAACAAAAACAATCTCTGACTTAGGCACCACCTGATCCATGTCCCCAACAACAATAACACTGACCCTACTAACACTAACCTCACTAGGAGGACTCCCACCACTGACAGGATTTATACCAAAACTATTAATCCTAAACGAACTCACCATAAAACCACTACTACCCATAGCCACAACCCTGGCCCTAGCCAGCCTGCCAAGCCTATTCTTTTACATCCGAATAGCCTACACAACAACACTCACCACCCCCCCCAACACAACCAACACAGAACACAAATGACGATTCAAAACAACCA------CAACCCCAACCCCAATAATAACCCTCGCACTACTACTAATACCAATAACACCAATTCTATACACAACAACCTAAGGGTTTAGGTTA-AACA-CAAACCAGGGGCCTTCAAAGCCCCAAA----TAAGTGCCCACACTTAACCCTT-GAAGACCTGTAAAACTTTAATTTAC-----------------------------------------------------------------------------------------------------------------------------------------------------------------------------------------------------------------------------------------------------------------------------------------------------------------
>WAMR165759_NA_MH464723_variegata
-------------------------TCATCTGATCAATCCTTATTTCAAGCCTATCTACCAGCACCGTTCTCACCATGACCAGCCACCACTGACTACTTGCCTGACTAGGACTAGAACTAAACACCCTAAGCATTCTACCAATTACCATAAAACTACACCACCCCCGAGCAACTGAAGCAACTATAAAATACTTTCTAGTACAAGCACTTGCTGCCTCCCTAATCCTATTCGCAGGTACACTAAATGCCTGACAAACAGGCCTATGGACTATCACAAATCCAGGACCGACTACAACAGCCATTATTACCATGGCAGTCTTAATAAAGCTCGGCGCAGCACCAACACACCTATGATATCCAGACGTACTACAAGGCACAACCCTAAACACAGCCCTATTAGTGTCCACCTGACAAAAATTAGCCCCTCTAGCACTACTATACATAATA---ACCAACCCCCCTACAGACCTCCTACTACTAACAGGCCTACTATCAGCACTATTAGGCGGATGAGCAGGACTCAACCAAACACAAACACGAAAAATTATAGCCCACTCATCAATTGCCCACATAGGATGAATACTAATCGCATTAACAACAAGCCCCCAACTAGCAACTCTAACCCTAATAACATACATAATCATAACAACCGCCATATTCTCCACACTAAATAACAACGCAACAAAAACAATCTCTGACTTAGGCACCACCTGATCCATATCCCCAACAACAATAACACTGACCCTACTAACACTAACCTCACTAGGAGGACTCCCACCACTGACAGGATTTATACCAAAACTATTAATCCTAAACGAACTCACCATAAAACCACTACTACCCATAGCCACAACCCTGGCCCTAGCCAGCCTGCCAAGCCTATTCTTTTACATCCGAATAGCCTACACAACAACACTCACTACCCCCCCCAACACAACCAACACAGAACACAAATGACGATTCAAAACAACCACAGCCCCAACCCCAACCCCAATAATAACCCTCGCACTACTACTAATACCAATAACACCAATTCTATACACAACAACCTAAGGGTTTAGGTTA-AACA-CAAACCAGGGGCCTTCAAAGCCCCAAA----TAAGTGCCCACACTTAACCCTT-GAAGACCTGTAAAACTTTAATTTAC-----------------------------------------------------------------------------------------------------------------------------------------------------------------------------------------------------------------------------------------------------------------------------------------------------------------
>WAMR174320_NA_MH464740_variegata
------------CTAATAAACCCAATCATCTGATCAATCCTTATTTCAAGCCTATCTACCAGCACCGTTCTCACCATGACCAGCCACCACTGACTACTTGCCTGACTAGGACTAGAACTAAACACCCTAAGCATTCTACCAATTACCATAAAACTACACCACCCCCGAGCAACTGAAGCAACTATAAAATACTTTCTAGTACAAGCACTTGCTGCCTCCCTAATCCTATTCGCAGGTACACTAAATGCCTGACAAACAGGCCTATGGACCATCACAAACCCCGGACCGACTACAACAGCCATTATTACCATGGCAGTCTTAATAAAACTCGGCGCAGCACCAACACACCTATGATATCCAGACGTACTACAAGGCACAACCCTAAACACAGCCCTATTAGTGTCCACCTGACAAAAACTAGCCCCTCTAGCACTACTATACATAATA---ACCAACCCCCCCACAGACCTCCTACTACTAACAGGCCTACTATCAGCACTATTAGGCGGATGAGCAGGACTCAACCAAACACAAACACGAAAAATTATAGCCCACTCATCAATTGCCCACATAGGATGAATACTAATCGCATTAACAACAAGCCCCCAACTAGCAACTCTAACCCTAATAACATACATAATCATAACAACCGCCATATTCTCCGCACTAAATAACAACGCAACAAAAACAATCTCCGACTTAGGCACCACCTGATCCATGTCCCCAACAACAATAACACTGACCCTACTAACACTAACCTCACTAGGAGGACTCCCACCACTAACAGGATTTATACCAAAACTATTAATCCTAAACGAACTCACCATAAAACCACTACTACCCATAGCCACAACCCTAGCCCTAGCCAGCCTGCCAAGCCTATTCTTTTACATCCGAATAGCCTACACAACAACACTCACCACCCCCCCCAACACAACCAACACAGAACACAAATGACGATTCAAAACAACCACAGCCCCAACCCCAACCCCAATAATAACCCTCGCACTACTACTAATACCAATAACACCAATTCTATACACAACAACC---------------------------------------------------------------------------------------------------------------------------------------------------------------------------------------------------------------------------------------------------------------------------------------------------------------------------------------------------------------------------------------------------------------------
>WAMR174321_NA_MH464741_variegata
------------CTAATAAACCCAATCATCTGATCAATCCTTATTTCAAGCCTATCTACCAGCACCGTTCTCACCATGACCAGCCACCACTGACTACTTGCCTGACTAGGACTAGAACTAAACACCCTAAGCATTCTACCAATTACCATAAAACTACACCACCCCCGAGCAACTGAAGCAACTATAAAATACTTTCTAGTACAAGCACTTGCTGCCTCCCTAATCCTATTCGCAGGTACACTAAATGCCTGACAAACAGGCCTATGGACCATCACAAACCCCGGACCGACTACAACAGCCATTATTACCATGGCAGTCTTAATAAAACTCGGCGCAGCACCAACACACCTATGATATCCAGACGTACTACAAGGCACAACCCTAAACACAGCCCTATTAGTGTCCACCTGACAAAAACTAGCCCCTCTAGCACTACTATACATAATA---ACCAACCCCCCCACAGACCTCCTACTACTAACAGGCCTACTATCAACACTATTAGGCGGATGAGCAGGACTCAACCAAACACAAACACGAAAAATTATAGCCCACTCATCAATTGCCCACATAGGATGAATACTAATCGCATTAACAACAAGCCCCCAACTAGCAACTCTAACCCTAATAACATACATAATCATAACAACCGCCATATTCTCCGCACTAAATAACAACGCAACAAAAACAATCTCCGACTTAGGCACCACCTGATCCATGTCCCCAACAACAATAACACTAACCCTACTAACACTAACCTCACTAGGAGGACTCCCACCACTAACAGGATTTATACCAAAACTATTAATCCTAAACGAACTCACCATAAAACCACTACTACCCATAGCCACAACCCTAGCCCTAGCCAGCCTGCCAAGCCTATTCTTTTACATCCGAATAGCCTACACAACAACACTCACCACCCCCCCCAACACAACCAACACAGAACACAAATGACGATTCAAAACAACCACAACCCCAACCCCAACCCCAATAATAACCCTCGCACTACTACTAATACCAATAACACCAATTCTATACACAACAACC---------------------------------------------------------------------------------------------------------------------------------------------------------------------------------------------------------------------------------------------------------------------------------------------------------------------------------------------------------------------------------------------------------------------
